# Supplementary material for: Comparative analyses of transcriptional responses of Dectes texanus LeConte (Coleoptera: Cerambycidae) larvae fed on three different host plants and artificial diet
Source: Sci Rep. 2021 Jun 1;11:11448. doi: 10.1038/s41598-021-90932-x (PMC8169664; doi:10.1038/s41598-021-90932-x)
Supplement: Supplementary file 1 — Supplementary Information 1. [file 41598_2021_90932_MOESM1_ESM.xlsx]

## Sheet: Supplementary Table S8
Comparative analyses of transcriptional responses of Dectes texanus LeConte (Coleoptera: Cerambycidae) larvae fed on three different host plants and artificial diet.
Lina M. Aguirre-Rojas, Erin D. Scully, Harold N. Trick, Kun Yan Zhu, and C. Michael Smith
		Transporter clasification database (TCDB) match
Search Species	Protein ID	Major facilitator superfamily (MFS) family	Species	TCDB ID	Uniprot ID	Standard (SD) score	evalue	% identity
Dectes texanus	DN15892_c0_g1_i2.p1	Anion:Cation Symporter (ACS)	Arabidopsis thaliana	2.A.1.14.45	Q8GX78	69	1.50464e-70	0.344
D.texanus	DN17692_c0_g1_i3.p1	Anion:Cation Symporter (ACS)	D. melanogaster	2.A.1.14.34	Q9V7S5	130	2.60296e-102	0.365
D.texanus	DN18600_c4_g1_i1.p1	Anion:Cation Symporter (ACS)	D. melanogaster	2.A.1.14.34	Q9V7S5	119	3.8039e-119	0.403
D.texanus	DN18824_c6_g3_i2.p1	Anion:Cation Symporter (ACS)	D. melanogaster	2.A.1.14.44	Q9VQC0	223	0	0.524
D.texanus	DN18893_c3_g8_i1.p1	Anion:Cation Symporter (ACS)	Homo sapiens	2.A.1.14.10	Q9NRA2	100	3.91022e-100	0.365
D.texanus	DN19073_c0_g1_i1.p1	Anion:Cation Symporter (ACS)	D. melanogaster	2.A.1.14.34	Q9V7S5	121	1.7119e-96	0.364
D.texanus	DN19073_c0_g2_i3.p1	Anion:Cation Symporter (ACS)	D. melanogaster	2.A.1.14.34	Q9V7S5	125	7.33742e-115	0.401
D.texanus	DN19566_c3_g1_i5.p1	Anion:Cation Symporter (ACS)	D. melanogaster	2.A.1.14.34	Q9V7S5	122	9.41043e-95	0.37
D.texanus	DN19935_c1_g1_i2.p1	Anion:Cation Symporter (ACS)	Homo sapiens	2.A.1.14.10	Q9NRA2	131	5.01611e-137	0.428
D.texanus	DN20378_c0_g1_i3.p1	Anion:Cation Symporter (ACS)	D. melanogaster	2.A.1.14.34	Q9V7S5	231	0	0.682
D.texanus	DN20535_c1_g5_i1.p1	Anion:Cation Symporter (ACS)	D. melanogaster	2.A.1.14.34	Q9V7S5	111	6.557e-100	0.355
D.texanus	DN21426_c0_g1_i6.p1	Anion:Cation Symporter (ACS)	Homo sapiens	2.A.1.14.10	Q9NRA2	84	5.81873e-73	0.307
D.texanus	DN22566_c0_g4_i4.p1	Anion:Cation Symporter (ACS)	Homo sapiens	2.A.1.14.10	Q9NRA2	94	6.48774e-93	0.355
D.texanus	DN22589_c4_g1_i1.p1	Anion:Cation Symporter (ACS)	Homo sapiens	2.A.1.14.10	Q9NRA2	110	1.09021e-133	0.454
D.texanus	DN22727_c0_g1_i6.p1	Anion:Cation Symporter (ACS)	D. melanogaster	2.A.1.14.26	F2YPN7	170	0	0.555
D.texanus	DN22727_c0_g2_i2.p1	Anion:Cation Symporter (ACS)	D. melanogaster	2.A.1.14.26	F2YPN7	148	0	0.53
D.texanus	DN22764_c0_g2_i3.p1	Anion:Cation Symporter (ACS)	D. melanogaster	2.A.1.14.34	Q9V7S5	126	2.40169e-109	0.376
D.texanus	DN23370_c1_g1_i1.p1	Anion:Cation Symporter (ACS)	D. melanogaster	2.A.1.14.34	Q9V7S5	122	3.18827e-100	0.368
D.texanus	DN24954_c3_g1_i2.p1	Anion:Cation Symporter (ACS)	Homo sapiens	2.A.1.14.10	Q9NRA2	107	1.63006e-109	0.382
D.texanus	DN24984_c0_g1_i7.p1	Anion:Cation Symporter (ACS)	D. melanogaster	2.A.1.14.34	Q9V7S5	96	9.68475e-71	0.31
D.texanus	DN25180_c0_g1_i2.p1	Anion:Cation Symporter (ACS)	Homo sapiens	2.A.1.14.10	Q9NRA2	79	3.91728e-84	0.317
D.texanus	DN15636_c0_g2_i2.p1	Drug:H+ Antiporter-1 (12 Spanner) (DHA1)	Mus musculus	2.A.1.2.73	Q9D2V8	92	6.72567e-120	0.435
D.texanus	DN17944_c0_g1_i3.p1	Drug:H+ Antiporter-1 (12 Spanner) (DHA1)	Homo sapiens	2.A.1.2.29	Q05940	163	0	0.578
D.texanus	DN18761_c0_g2_i5.p1	Drug:H+ Antiporter-1 (12 Spanner) (DHA1)	Mus musculus	2.A.1.2.72	Q8C0T7	64	2.00133e-64	0.317
D.texanus	DN21226_c8_g2_i1.p1	Drug:H+ Antiporter-1 (12 Spanner) (DHA1)	Mus musculus	2.A.1.2.72	Q8C0T7	30	8.15951e-30	0.248
D.texanus	DN21234_c0_g1_i6.p1	Drug:H+ Antiporter-1 (12 Spanner) (DHA1)	Homo sapiens	2.A.1.2.56	Q8NHS3	114	1.45942e-102	0.349
D.texanus	DN21431_c2_g1_i8.p1	Drug:H+ Antiporter-1 (12 Spanner) (DHA1)	Homo sapiens	2.A.1.2.57	Q6NT16	66	5.24848e-82	0.381
D.texanus	DN24621_c0_g1_i1.p1	Drug:H+ Antiporter-1 (12 Spanner) (DHA1)	Homo sapiens	2.A.1.2.28	Q16572	172	5.34211e-174	0.527
D.texanus	DN25556_c2_g1_i9.p1	Drug:H+ Antiporter-1 (12 Spanner) (DHA1)	Homo sapiens	2.A.1.2.104	Q96MC6	144	0	0.616
D.texanus	DN20889_c2_g1_i2.p1	Endosomal Spinster (Spinster)	D. melanogaster	2.A.1.49.1	Q9GQQ0	213	1.06719e-160	0.671
D.texanus	DN20932_c2_g1_i2.p1	Endosomal Spinster (Spinster)	Bombyx mori	2.A.1.49.9	G8GB89	207	0	0.65
D.texanus	DN15877_c0_g1_i2.p1	Equilibrative Nucleoside Transporter (ENT)	Homo sapiens	2.A.57.1.6	Q9BZD2	58	2.97666e-44	0.262
D.texanus	DN16708_c0_g1_i9.p1	Equilibrative Nucleoside Transporter (ENT)	Homo sapiens	2.A.57.1.6	Q9BZD2	49	4.0714e-45	0.272
D.texanus	DN18382_c0_g1_i1.p1	Equilibrative Nucleoside Transporter (ENT)	Homo sapiens	2.A.57.1.5	Q7RTT9	125	2.71956e-119	0.451
D.texanus	DN19046_c0_g1_i5.p1	Equilibrative Nucleoside Transporter (ENT)	Homo sapiens	2.A.57.1.6	Q9BZD2	43	7.04566e-40	0.261
D.texanus	DN19532_c0_g2_i4.p1	Equilibrative Nucleoside Transporter (ENT)	Homo sapiens	2.A.57.1.6	Q9BZD2	41	1.65969e-41	0.258
D.texanus	DN19532_c0_g3_i1.p1	Equilibrative Nucleoside Transporter (ENT)	Homo sapiens	2.A.57.1.1	Q99808	48	1.11515e-45	0.267
D.texanus	DN20083_c0_g1_i9.p1	Equilibrative Nucleoside Transporter (ENT)	Homo sapiens	2.A.57.1.6	Q9BZD2	53	5.39647e-44	0.25
D.texanus	DN20267_c4_g1_i12.p1	Equilibrative Nucleoside Transporter (ENT)	Homo sapiens	2.A.57.1.6	Q9BZD2	51	7.09443e-50	0.299
D.texanus	DN23274_c1_g1_i1.p1	Equilibrative Nucleoside Transporter (ENT)	Homo sapiens	2.A.57.1.6	Q9BZD2	45	4.95908e-43	0.265
D.texanus	DN23822_c0_g1_i6.p1	Equilibrative Nucleoside Transporter (ENT)	C. elegans	2.A.57.1.15	G5EDJ3	92	1.29782e-104	0.403
D.texanus	DN25076_c0_g2_i5.p1	Equilibrative Nucleoside Transporter (ENT)	Homo sapiens	2.A.57.1.6	Q9BZD2	77	2.21959e-77	0.34
D.texanus	DN19278_c0_g1_i3.p1	Feline Leukemia Virus Subgroup C Receptor (FLVCR)/Heme Importer	Homo sapiens	2.A.1.28.1	Q9Y5Y0	106	2.29473e-106	0.412
D.texanus	DN20570_c0_g1_i1.p1	Feline Leukemia Virus Subgroup C Receptor (FLVCR)/Heme Importer	Homo sapiens	2.A.1.28.1	Q9Y5Y0	81	3.45911e-87	0.343
D.texanus	DN21369_c1_g1_i4.p1	Feline Leukemia Virus Subgroup C Receptor (FLVCR)/Heme Importer	Homo sapiens	2.A.1.28.1	Q9Y5Y0	96	1.23487e-99	0.37
D.texanus	DN23337_c0_g1_i4.p1	Feline Leukemia Virus Subgroup C Receptor (FLVCR)/Heme Importer	Homo sapiens	2.A.1.28.4	Q9UPI3	126	9.38869e-141	0.48
D.texanus	DN25409_c4_g1_i3.p1	Feline Leukemia Virus Subgroup C Receptor (FLVCR)/Heme Importer	Homo sapiens	2.A.1.28.1	Q9Y5Y0	95	9.60259e-97	0.388
D.texanus	DN17358_c0_g1_i2.p1	Glycoside-Pentoside-Hexuronide (GPH):Cation Symporter	Homo sapiens	2.A.2.7.3	Q6NUT3	118	2.05879e-115	0.415
D.texanus	DN19509_c3_g2_i2.p1	Glycoside-Pentoside-Hexuronide (GPH):Cation Symporter	T. castaneum	2.A.2.7.2	D6W6W0	144	2.48227e-180	0.579
D.texanus	DN18823_c2_g2_i6.p1	Monocarboxylate Transporter (MCT)	C. elegans	2.A.1.13.22	Q18712	59	1.1639e-44	0.226
D.texanus	DN18893_c4_g1_i6.p1	Monocarboxylate Transporter (MCT)	Gallus gallus	2.A.1.13.23	E1C3S1	60	5.19441e-39	0.263
D.texanus	DN19530_c2_g1_i2.p1	Monocarboxylate Transporter (MCT)	Homo sapiens	2.A.1.13.17	Q7RTY0	23	1.48291e-36	0.392
D.texanus	DN19957_c0_g1_i3.p1	Monocarboxylate Transporter (MCT)	C. elegans	2.A.1.13.22	Q18712	69	1.12932e-42	0.241
D.texanus	DN20016_c0_g1_i3.p1	Monocarboxylate Transporter (MCT)	Trachymyrmex zeteki	2.A.1.13.28	XP_018302168.1	44	2.61389e-32	0.204
D.texanus	DN20932_c1_g1_i1.p1	Monocarboxylate Transporter (MCT)	Homo sapiens	2.A.1.13.14	Q6ZSM3	32	5.46803e-23	0.253
D.texanus	DN22669_c0_g1_i3.p1	Monocarboxylate Transporter (MCT)	Rattus norvegicus	2.A.1.13.2	Q91Y77	123	1.31927e-118	0.427
D.texanus	DN25642_c0_g1_i4.p1	Monocarboxylate Transporter (MCT)	Homo sapiens	2.A.1.13.16	Q7RTY1	30	7.47547e-24	0.243
D.texanus	DN25662_c1_g1_i3.p1	Monocarboxylate Transporter (MCT)	Homo sapiens	2.A.1.13.14	Q6ZSM3	50	8.93431e-42	0.362
D.texanus	DN25768_c1_g1_i3.p1	Monocarboxylate Transporter (MCT)	Homo sapiens	2.A.1.13.7	O15374	75	3.05816e-69	0.289
D.texanus	DN22913_c1_g1_i4.p1	N-Acetylglucosamine Transporter (NAG-T)	C. elegans	2.A.1.58.2	Q93380	86	1.26018e-79	0.316
D.texanus	DN24519_c5_g1_i3.p1	N-Acetylglucosamine Transporter (NAG-T)	C. elegans	2.A.1.58.2	Q93380	135	2.83391e-83	0.333
D.texanus	DN16597_c0_g1_i1.p1	Organic Cation Transporter (OCT)	D. melanogaster	2.A.1.19.36	Q9VCA2	90	3.58235e-72	0.383
D.texanus	DN17891_c0_g2_i2.p1	Organic Cation Transporter (OCT)	Litopenaeus vannamei	2.A.1.19.49	G9BMI9	125	8.24461e-106	0.355
D.texanus	DN18730_c0_g1_i2.p1	Organic Cation Transporter (OCT)	Rattus norvegicus	2.A.1.19.6	O88446	93	8.42496e-72	0.291
D.texanus	DN18938_c0_g1_i1.p1	Organic Cation Transporter (OCT)	D. melanogaster	2.A.1.19.36	Q9VCA2	123	7.90604e-106	0.371
D.texanus	DN19067_c0_g1_i2.p1	Organic Cation Transporter (OCT)	Rattus norvegicus	2.A.1.19.6	O88446	103	3.96289e-77	0.296
D.texanus	DN20096_c1_g1_i8.p1	Organic Cation Transporter (OCT)	D. melanogaster	2.A.1.19.36	Q9VCA2	120	8.35695e-108	0.333
D.texanus	DN20555_c3_g1_i5.p1	Organic Cation Transporter (OCT)	D. melanogaster	2.A.1.19.36	Q9VCA2	100	1.49788e-86	0.315
D.texanus	DN22475_c0_g1_i2.p1	Organic Cation Transporter (OCT)	D. melanogaster	2.A.1.19.36	Q9VCA2	231	0	0.557
D.texanus	DN23535_c0_g2_i1.p1	Organic Cation Transporter (OCT)	Litopenaeus vannamei	2.A.1.19.49	G9BMI9	165	1.09485e-137	0.383
D.texanus	DN24143_c1_g1_i3.p1	Organic Cation Transporter (OCT)	D. melanogaster	2.A.1.19.36	Q9VCA2	110	3.13079e-102	0.355
D.texanus	DN25791_c3_g1_i1.p1	Organic Cation Transporter (OCT)	D. melanogaster	2.A.1.19.36	Q9VCA2	121	1.99028e-106	0.388
D.texanus	DN16874_c0_g1_i3.p1	Organo Anion Transporter (OAT)	D. melanogaster	2.A.60.1.27	Q9W269	339	0	0.53
D.texanus	DN20711_c0_g1_i3.p1	Organo Anion Transporter (OAT)	Aedes aegypti	2.A.60.1.22	Q171D6	142	4.30592e-97	0.285
D.texanus	DN22356_c0_g1_i4.p1	Organo Anion Transporter (OAT)	Homo sapiens	2.A.60.1.16	Q9H2Y9	194	7.73598e-158	0.358
D.texanus	DN23167_c1_g1_i1.p1	Organo Anion Transporter (OAT)	Amblyomma americanum	2.A.60.1.24	B5U6P0	186	7.54195e-104	0.308
D.texanus	DN22088_c1_g1_i7.p1	Organophosphate:Pi Antiporter (OPA)	Homo sapiens	2.A.1.4.8	Q8TED4	170	1.04284e-159	0.495
D.texanus	DN19825_c0_g1_i3.p1	Peptide/Acetyl-Coenzyme A/Drug Transporter (PAT)	Homo sapiens	2.A.1.25.1	O00400	221	0	0.541
D.texanus	DN22308_c3_g1_i4.p1	Plant Copper Uptake Porter (Pl-Cu-UP)	M. musculus	2.A.1.82.3	Q8BFT9	167	0	0.555
D.texanus	DN23882_c0_g2_i13.p1	Proteobacterial Intraphagosomal Amino Acid Transporter (Pht)	D. melanogaster	2.A.1.53.5	Q9VS47	171	0	0.619
D.texanus	DN20972_c0_g1_i3.p1	Proton Coupled Folate Transporter/Heme Carrier Protein (PCFT/HCP)	D. melanogaster	2.A.1.50.4	Q961H2	42	1.04436e-38	0.236
D.texanus	DN21156_c1_g2_i2.p1	Proton Coupled Folate Transporter/Heme Carrier Protein (PCFT/HCP)	D. melanogaster	2.A.1.50.4	Q961H2	56	8.52178e-49	0.286
D.texanus	DN21287_c0_g4_i2.p1	Proton Coupled Folate Transporter/Heme Carrier Protein (PCFT/HCP)	D. melanogaster	2.A.1.50.4	Q961H2	57	7.19755e-44	0.274
D.texanus	DN22256_c2_g1_i5.p1	Proton Coupled Folate Transporter/Heme Carrier Protein (PCFT/HCP)	D. melanogaster	2.A.1.50.4	Q961H2	78	4.15207e-97	0.358
D.texanus	DN22439_c1_g1_i1.p1	Proton Coupled Folate Transporter/Heme Carrier Protein (PCFT/HCP)	D. melanogaster	2.A.1.50.4	Q961H2	45	3.49847e-38	0.238
D.texanus	DN15645_c0_g1_i1.p1	Sugar Porter (SP)	Polypedilum vanderplanki	2.A.1.1.129	A5LGM7	78	8.80196e-81	0.343
D.texanus	DN16196_c0_g2_i1.p1	Sugar Porter (SP)	Polypedilum vanderplanki	2.A.1.1.129	A5LGM7	73	9.96739e-82	0.323
D.texanus	DN17177_c0_g1_i1.p1	Sugar Porter (SP)	Polypedilum vanderplanki	2.A.1.1.129	A5LGM7	77	1.17123e-86	0.362
D.texanus	DN17618_c0_g1_i1.p1	Sugar Porter (SP)	Polypedilum vanderplanki	2.A.1.1.129	A5LGM7	74	1.21748e-64	0.297
D.texanus	DN17875_c0_g2_i3.p1	Sugar Porter (SP)	Polypedilum vanderplanki	2.A.1.1.129	A5LGM7	81	8.15938e-83	0.338
D.texanus	DN17937_c0_g1_i1.p1	Sugar Porter (SP)	Polypedilum vanderplanki	2.A.1.1.129	A5LGM7	85	6.76683e-84	0.336
D.texanus	DN18055_c0_g1_i1.p1	Sugar Porter (SP)	Polypedilum vanderplanki	2.A.1.1.129	A5LGM7	79	1.42611e-71	33.25
D.texanus	DN18055_c0_g2_i2.p1	Sugar Porter (SP)	Nilaparvata lugens	2.A.1.1.128	A5Y0C3	64	3.01629e-70	0.325
D.texanus	DN18334_c1_g2_i1.p1	Sugar Porter (SP)	Nilaparvata lugens	2.A.1.1.128	A5Y0C3	59	3.41504e-55	0.288
D.texanus	DN18369_c0_g2_i1.p1	Sugar Porter (SP)	Polypedilum vanderplanki	2.A.1.1.129	A5LGM7	55	8.12951e-52	0.284
D.texanus	DN18371_c0_g1_i1.p1	Sugar Porter (SP)	Polypedilum vanderplanki	2.A.1.1.129	A5LGM7	65	2.32809e-60	0.275
D.texanus	DN19334_c0_g1_i1.p1	Sugar Porter (SP)	Nilaparvata lugens	2.A.1.1.128	A5Y0C3	58	7.958e-58	0.288
D.texanus	DN19476_c0_g1_i2.p1	Sugar Porter (SP)	Polypedilum vanderplanki	2.A.1.1.129	A5LGM7	89	3.719e-83	0.325
D.texanus	DN19705_c1_g3_i5.p1	Sugar Porter (SP)	Nilaparvata lugens	2.A.1.1.128	A5Y0C3	89	7.78854e-100	35.65
D.texanus	DN19705_c1_g7_i1.p1	Sugar Porter (SP)	Nilaparvata lugens	2.A.1.1.128	A5Y0C3	63	1.95389e-52	0.276
D.texanus	DN19763_c0_g1_i1.p1	Sugar Porter (SP)	Polypedilum vanderplanki	2.A.1.1.129	A5LGM7	47	4.39032e-46	0.314
D.texanus	DN20209_c0_g1_i3.p1	Sugar Porter (SP)	Polypedilum vanderplanki	2.A.1.1.129	A5LGM7	77	4.76941e-79	0.33
D.texanus	DN20503_c3_g1_i6.p1	Sugar Porter (SP)	Homo sapiens	2.A.1.1.28	P11166	147	6.68202e-165	0.487
D.texanus	DN20572_c2_g2_i1.p1	Sugar Porter (SP)	Polypedilum vanderplanki	2.A.1.1.129	A5LGM7	75	7.89156e-75	0.315
D.texanus	DN20696_c6_g1_i2.p1	Sugar Porter (SP)	Nilaparvata lugens	2.A.1.1.128	A5Y0C3	69	3.04705e-71	0.307
D.texanus	DN21002_c1_g2_i1.p1	Sugar Porter (SP)	Nilaparvata lugens	2.A.1.1.128	A5Y0C3	73	1.7593e-77	0.314
D.texanus	DN21293_c1_g2_i9.p1	Sugar Porter (SP)	Polypedilum vanderplanki	2.A.1.1.129	A5LGM7	65	3.82344e-58	0.252
D.texanus	DN21397_c0_g2_i12.p1	Sugar Porter (SP)	Homo sapiens	2.A.1.1.28	P11166	113	1.28512e-144	0.467
D.texanus	DN21503_c0_g1_i5.p1	Sugar Porter (SP)	Polypedilum vanderplanki	2.A.1.1.129	A5LGM7	63	1.50511e-58	0.297
D.texanus	DN21547_c2_g2_i1.p1	Sugar Porter (SP)	Polypedilum vanderplanki	2.A.1.1.129	A5LGM7	74	8.64327e-77	0.317
D.texanus	DN21845_c5_g5_i2.p1	Sugar Porter (SP)	Polypedilum vanderplanki	2.A.1.1.129	A5LGM7	176	0	0.578
D.texanus	DN21879_c0_g1_i12.p1	Sugar Porter (SP)	Nilaparvata lugens	2.A.1.1.128	A5Y0C3	52	1.07179e-61	0.315
D.texanus	DN22077_c0_g1_i2.p1	Sugar Porter (SP)	Polypedilum vanderplanki	2.A.1.1.129	A5LGM7	79	4.84211e-86	0.349
D.texanus	DN22131_c1_g2_i2.p1	Sugar Porter (SP)	Nilaparvata lugens	2.A.1.1.128	A5Y0C3	86	3.55977e-99	0.367
D.texanus	DN22310_c0_g1_i1.p1	Sugar Porter (SP)	Polypedilum vanderplanki	2.A.1.1.129	A5LGM7	75	1.9578e-89	0.355
D.texanus	DN22354_c0_g2_i1.p1	Sugar Porter (SP)	Polypedilum vanderplanki	2.A.1.1.129	A5LGM7	76	3.9107e-78	0.337
D.texanus	DN22381_c0_g1_i3.p1	Sugar Porter (SP)	Polypedilum vanderplanki	2.A.1.1.129	A5LGM7	69	5.64422e-65	0.285
D.texanus	DN22417_c1_g2_i1.p1	Sugar Porter (SP)	Nilaparvata lugens	2.A.1.1.128	A5Y0C3	62	1.90856e-67	0.318
D.texanus	DN22440_c0_g1_i1.p1	Sugar Porter (SP)	Polypedilum vanderplanki	2.A.1.1.129	A5LGM7	71	7.63534e-69	0.312
D.texanus	DN22500_c0_g1_i2.p1	Sugar Porter (SP)	Polypedilum vanderplanki	2.A.1.1.129	A5LGM7	66	4.30333e-59	0.279
D.texanus	DN23018_c4_g1_i1.p1	Sugar Porter (SP)	Polypedilum vanderplanki	2.A.1.1.129	A5LGM7	83	5.31579e-80	0.345
D.texanus	DN23278_c1_g1_i1.p1	Sugar Porter (SP)	Nilaparvata lugens	2.A.1.1.128	A5Y0C3	64	9.50654e-61	0.322
D.texanus	DN23550_c1_g1_i5.p1	Sugar Porter (SP)	Nilaparvata lugens	2.A.1.1.128	A5Y0C3	66	6.204e-59	0.263
D.texanus	DN23550_c1_g4_i1.p1	Sugar Porter (SP)	Nilaparvata lugens	2.A.1.1.128	A5Y0C3	56	7.39469e-53	0.262
D.texanus	DN24306_c7_g1_i4.p1	Sugar Porter (SP)	Nilaparvata lugens	2.A.1.1.128	A5Y0C3	113	1.88284e-120	0.416
D.texanus	DN24377_c0_g3_i1.p1	Sugar Porter (SP)	Polypedilum vanderplanki	2.A.1.1.129	A5LGM7	63	3.75568e-68	0.315
D.texanus	DN24400_c1_g4_i1.p1	Sugar Porter (SP)	Polypedilum vanderplanki	2.A.1.1.129	A5LGM7	61	7.14036e-61	0.305
D.texanus	DN24865_c2_g1_i1.p1	Sugar Porter (SP)	Nilaparvata lugens	2.A.1.1.128	A5Y0C3	46	1.3319e-51	0.262
D.texanus	DN24877_c1_g1_i1.p1	Sugar Porter (SP)	Polypedilum vanderplanki	2.A.1.1.129	A5LGM7	67	9.33957e-60	0.291
D.texanus	DN25005_c7_g1_i5.p1	Sugar Porter (SP)	Polypedilum vanderplanki	2.A.1.1.129	A5LGM7	81	5.55148e-72	0.309
D.texanus	DN25048_c3_g2_i4.p1	Sugar Porter (SP)	Nilaparvata lugens	2.A.1.1.128	A5Y0C3	50	1.83477e-54	0.29
D.texanus	DN25052_c1_g1_i3.p1	Sugar Porter (SP)	Nilaparvata lugens	2.A.1.1.128	A5Y0C3	59	4.4583e-57	0.306
D.texanus	DN25338_c0_g3_i1.p1	Sugar Porter (SP)	Polypedilum vanderplanki	2.A.1.1.129	A5LGM7	73	1.16874e-63	0.299
D.texanus	DN18240_c0_g1_i3.p1	Unidentified Major Facilitator-14 (UMF14)	Daphnia pulex	2.A.1.65.5	E9I268	84	4.49089e-79	0.332
D.texanus	DN19245_c0_g1_i1.p1	Unidentified Major Facilitator-14 (UMF14)	Anopheles gambiae	2.A.1.65.3	Q7Q0Z9	364	0	0.555
D.texanus	DN19286_c0_g1_i1.p1	Unidentified Major Facilitator-14 (UMF14)	M. musculus	2.A.1.65.6	Q8CBH5	192	1.23232e-141	0.388
D.texanus	DN22469_c0_g2_i4.p1	Unidentified Major Facilitator-14 (UMF14)	D. melanogaster	2.A.1.65.1	Q7KUF9	85	4.15761e-70	0.299
D.texanus	DN22667_c5_g1_i6.p1	Unidentified Major Facilitator-14 (UMF14)	Culex quinquefasciatus	2.A.1.65.2	B0W435	52	8.91348e-32	0.246
D.texanus	DN22700_c1_g1_i2.p1	Unidentified Major Facilitator-14 (UMF14)	D. melanogaster	2.A.1.65.1	Q7KUF9	185	1.30868e-166	0.448
D.texanus	DN18795_c0_g2_i4.p1	Vesicular Neurotransmitter Transporter (VNT)	T. castaneum	2.A.1.22.2	D6W821	285	0	0.79
D.texanus	DN19098_c1_g2_i10.p1	Vesicular Neurotransmitter Transporter (VNT)	T. castaneum	2.A.1.22.2	D6W821	88	1.02607e-83	0.301
D.texanus	DN19273_c1_g1_i7.p1	Vesicular Neurotransmitter Transporter (VNT)	T. castaneum	2.A.1.22.2	D6W821	70	3.21336e-76	0.306
D.texanus	DN19758_c1_g1_i4.p1	Vesicular Neurotransmitter Transporter (VNT)	T. castaneum	2.A.1.22.2	D6W821	78	1.16952e-74	0.312
D.texanus	DN19927_c0_g1_i4.p1	Vesicular Neurotransmitter Transporter (VNT)	T. castaneum	2.A.1.22.2	D6W821	86	1.44113e-92	0.327
D.texanus	DN19927_c0_g2_i4.p1	Vesicular Neurotransmitter Transporter (VNT)	T. castaneum	2.A.1.22.2	D6W821	72	1.11105e-72	0.3
D.texanus	DN20297_c3_g1_i2.p1	Vesicular Neurotransmitter Transporter (VNT)	T. castaneum	2.A.1.22.2	D6W821	67	1.78701e-62	0.271
D.texanus	DN20811_c4_g1_i5.p1	Vesicular Neurotransmitter Transporter (VNT)	T. castaneum	2.A.1.22.2	D6W821	104	4.50713e-101	0.33
D.texanus	DN21233_c0_g1_i2.p1	Vesicular Neurotransmitter Transporter (VNT)	Homo sapiens	2.A.1.22.7	Q7L1I2	89	1.61097e-73	0.274
D.texanus	DN21453_c1_g4_i2.p1	Vesicular Neurotransmitter Transporter (VNT)	T. castaneum	2.A.1.22.2	D6W821	76	2.00355e-82	0.316
D.texanus	DN22102_c5_g1_i1.p1	Vesicular Neurotransmitter Transporter (VNT)	T. castaneum	2.A.1.22.2	D6W821	78	2.85682e-75	0.303
Anoplophora glabripennis	XP_018561089.1	Anion:Cation Symporter (ACS)	Drosophila melanogaster	2.A.1.14.34	Q9V7S5	136	3.4001e-105	0.376
A. glabripennis	XP_018561105.1	Anion:Cation Symporter (ACS)	D. melanogaster	2.A.1.14.34	Q9V7S5	121	3.98138e-107	0.379
A. glabripennis	XP_018561123.1	Anion:Cation Symporter (ACS)	D. melanogaster	2.A.1.14.34	Q9V7S5	118	2.47839e-107	0.367
A. glabripennis	XP_018561126.1	Anion:Cation Symporter (ACS)	D. melanogaster	2.A.1.14.34	Q9V7S5	127	4.06004e-104	0.369
A. glabripennis	XP_018561161.1	Anion:Cation Symporter (ACS)	Homo sapiens	2.A.1.14.10	Q9NRA2	115	3.50082e-135	0.435
A. glabripennis	XP_018561167.1	Anion:Cation Symporter (ACS)	D. melanogaster	2.A.1.14.34	Q9V7S5	124	5.11361e-100	0.376
A. glabripennis	XP_018561168.1	Anion:Cation Symporter (ACS)	D. melanogaster	2.A.1.14.34	Q9V7S5	83	3.23339e-69	0.292
A. glabripennis	XP_018561169.1	Anion:Cation Symporter (ACS)	D. melanogaster	2.A.1.14.34	Q9V7S5	121	4.57594e-97	0.364
A. glabripennis	XP_018561181.1	Anion:Cation Symporter (ACS)	D. melanogaster	2.A.1.14.34	Q9V7S5	121	1.246e-93	0.363
A. glabripennis	XP_018561182.1	Anion:Cation Symporter (ACS)	D. melanogaster	2.A.1.14.34	Q9V7S5	106	8.71627e-97	0.372
A. glabripennis	XP_018561183.1	Anion:Cation Symporter (ACS)	D. melanogaster	2.A.1.14.34	Q9V7S5	121	1.02323e-94	0.367
A. glabripennis	XP_018561225.1	Anion:Cation Symporter (ACS)	D. melanogaster	2.A.1.14.34	Q9V7S5	124	4.4492e-120	0.393
A. glabripennis	XP_018561722.1	Anion:Cation Symporter (ACS)	Homo sapiens	2.A.1.14.10	Q9NRA2	81	1.0498e-83	0.308
A. glabripennis	XP_018563482.1	Anion:Cation Symporter (ACS)	D. melanogaster	2.A.1.14.34	Q9V7S5	250	0	0.681
A. glabripennis	XP_018568115.1	Anion:Cation Symporter (ACS)	Arabidopsis thaliana	2.A.1.14.45	Q8GX78	71	3.83419e-71	0.344
A. glabripennis	XP_018568851.1	Anion:Cation Symporter (ACS)	Homo sapiens	2.A.1.14.10	Q9NRA2	95	1.4591e-101	0.367
A. glabripennis	XP_018568852.1	Anion:Cation Symporter (ACS)	Homo sapiens	2.A.1.14.10	Q9NRA2	84	3.9299e-97	0.368
A. glabripennis	XP_018569735.1	Anion:Cation Symporter (ACS)	Homo sapiens	2.A.1.14.10	Q9NRA2	51	1.64135e-41	0.247
A. glabripennis	XP_018570592.1	Anion:Cation Symporter (ACS)	D. melanogaster	2.A.1.14.26	F2YPN7	114	9.19374e-101	0.349
A. glabripennis	XP_018572111.1	Anion:Cation Symporter (ACS)	Homo sapiens	2.A.1.14.10	Q9NRA2	93	7.82985e-88	0.322
A. glabripennis	XP_018576507.1	Anion:Cation Symporter (ACS)	D. melanogaster	2.A.1.14.26	F2YPN7	130	1.69717e-167	0.5625
A. glabripennis	XP_018576508.1	Anion:Cation Symporter (ACS)	D. melanogaster	2.A.1.14.26	F2YPN7	167	0	0.548
A. glabripennis	XP_018578448.1	Anion:Cation Symporter (ACS)	Homo sapiens	2.A.1.14.10	Q9NRA2	111	6.82356e-109	0.389
A. glabripennis	XP_023309809.1	Anion:Cation Symporter (ACS)	D. melanogaster	2.A.1.14.44	Q9VQC0	183	0	0.545
A. glabripennis	XP_023310014.1	Anion:Cation Symporter (ACS)	Homo sapiens	2.A.1.14.10	Q9NRA2	133	1.97466e-135	0.451
A. glabripennis	XP_023310214.1	Anion:Cation Symporter (ACS)	Homo sapiens	2.A.1.14.10	Q9NRA2	77	1.21254e-71	0.322
A. glabripennis	XP_023310544.1	Anion:Cation Symporter (ACS)	D. melanogaster	2.A.1.14.34	Q9V7S5	101	5.70419e-102	0.382
A. glabripennis	XP_023310614.1	Anion:Cation Symporter (ACS)	D. melanogaster	2.A.1.14.34	Q9V7S5	113	7.97913e-98	0.351
A. glabripennis	XP_023310624.1	Anion:Cation Symporter (ACS)	D. melanogaster	2.A.1.14.34	Q9V7S5	112	2.34124e-105	0.381
A. glabripennis	XP_023311166.1	Anion:Cation Symporter (ACS)	D. melanogaster	2.A.1.14.34	Q9V7S5	120	3.40425e-107	0.441
A. glabripennis	XP_018561457.1	Drug:H+ Antiporter-1 (12 Spanner) (DHA1)	Homo sapiens	2.A.1.2.29	Q05940	133	9.99955e-169	0.586
A. glabripennis	XP_018561676.1	Drug:H+ Antiporter-1 (12 Spanner) (DHA1)	Caenorhabditis elegans	2.A.1.2.28	P34711	192	1.40255e-175	0.53
A. glabripennis	XP_018562750.1	Drug:H+ Antiporter-1 (12 Spanner) (DHA1)	Homo sapiens	2.A.1.2.104	Q96MC6	135	9	0.615
A. glabripennis	XP_018565092.1	Drug:H+ Antiporter-1 (12 Spanner) (DHA1)	Mus musculus	2.A.1.2.72	Q8C0T7	53	1.84256e-62	0.325
A. glabripennis	XP_018565649.1	Drug:H+ Antiporter-1 (12 Spanner) (DHA1)	Mus musculus	2.A.1.2.73	Q9D2V8	103	1.67761e-123	0.449
A. glabripennis	XP_018571004.1	Drug:H+ Antiporter-1 (12 Spanner) (DHA1)	Homo sapiens	2.A.1.2.57	Q6NT16	74	1.23306e-83	0.38
A. glabripennis	XP_018571023.1	Drug:H+ Antiporter-1 (12 Spanner) (DHA1)	Homo sapiens	2.A.1.2.57	Q6NT16	72	1.24107e-83	0.38
A. glabripennis	XP_018571751.1	Drug:H+ Antiporter-1 (12 Spanner) (DHA1)	Homo sapiens	2.A.1.2.56	Q8NHS3	114	1.88535e-102	0.35
A. glabripennis	XP_018573956.1	Drug:H+ Antiporter-1 (12 Spanner) (DHA1)	Homo sapiens	2.A.1.2.57	Q6NT16	61	3.88145e-78	0.37
A. glabripennis	XP_018573970.1	Drug:H+ Antiporter-1 (12 Spanner) (DHA1)	Homo sapiens	2.A.1.2.57	Q6NT16	65	4.89253e-81	0.377
A. glabripennis	XP_018574055.1	Drug:H+ Antiporter-1 (12 Spanner) (DHA1)	Homo sapiens	2.A.1.2.29	Q05940	75	7.36393e-85	0.35
A. glabripennis	XP_023311919.1	Drug:H+ Antiporter-1 (12 Spanner) (DHA1)	Mus musculus	2.A.1.2.72	Q8C0T7	56	1.36261e-62	0.332
A. glabripennis	XP_018561086.1	Endosomal Spinster (Spinster)	D. melanogaster	2.A.1.49.1	Q9GQQ0	203	7.50172e-179	0.67
A. glabripennis	XP_018570259.1	Endosomal Spinster (Spinster)	Bombyx mori	2.A.1.49.9	G8GB89	195	0	0.659
A. glabripennis	XP_018564856.1	Equilibrative Nucleoside Transporter (ENT)	Homo sapiens	2.A.57.1.6	Q9BZD2	78	7.46064e-75	0.331
A. glabripennis	XP_018565559.1	Equilibrative Nucleoside Transporter (ENT)	Homo sapiens	2.A.57.1.1	Q99808	49	2.66406e-41	0.264
A. glabripennis	XP_018565571.1	Equilibrative Nucleoside Transporter (ENT)	Homo sapiens	2.A.57.1.6	Q9BZD2	56	4.03102e-52	0.28
A. glabripennis	XP_018565599.1	Equilibrative Nucleoside Transporter (ENT)	Homo sapiens	2.A.57.1.6	Q9BZD2	49	3.25991e-46	0.269
A. glabripennis	XP_018565610.1	Equilibrative Nucleoside Transporter (ENT)	Homo sapiens	2.A.57.1.6	Q9BZD2	39	3.66384e-37	0.257
A. glabripennis	XP_018577817.1	Equilibrative Nucleoside Transporter (ENT)	Homo sapiens	2.A.57.1.5	Q7RTT9	126	3.97097e-118	0.446
A. glabripennis	XP_023311371.1	Equilibrative Nucleoside Transporter (ENT)	C. elegans	2.A.57.1.15	G5EDJ3	86	2.70327e-107	0.392
A. glabripennis	XP_018564676.1	Feline Leukemia Virus Subgroup C Receptor (FLVCR)/Heme Importer	Homo sapiens	2.A.1.28.1	Q9Y5Y0	119	2.71456e-138	0.499
A. glabripennis	XP_018570609.1	Feline Leukemia Virus Subgroup C Receptor (FLVCR)/Heme Importer	Homo sapiens	2.A.1.28.4	Q9UPI3	62	1.44497e-79	0.33
A. glabripennis	XP_018571724.1	Feline Leukemia Virus Subgroup C Receptor (FLVCR)/Heme Importer	Homo sapiens	2.A.1.28.4	Q9UPI3	85	1.35928e-91	0.351
A. glabripennis	XP_018571730.1	Feline Leukemia Virus Subgroup C Receptor (FLVCR)/Heme Importer	Homo sapiens	2.A.1.28.1	Q9Y5Y0	87	2.53829e-97	0.381
A. glabripennis	XP_018571734.2	Feline Leukemia Virus Subgroup C Receptor (FLVCR)/Heme Importer	Homo sapiens	2.A.1.28.1	Q9Y5Y0	85	5.45671e-104	0.374
A. glabripennis	XP_018571738.1	Feline Leukemia Virus Subgroup C Receptor (FLVCR)/Heme Importer	Homo sapiens	2.A.1.28.1	Q9Y5Y0	103	1.49605e-106	0.41
A. glabripennis	XP_018571391.1	Glycoside-Pentoside-Hexuronide (GPH):Cation Symporter	Homo sapiens	2.A.2.7.3	Q6NUT3	115	1.23472e-113	0.417
A. glabripennis	XP_018575326.1	Glycoside-Pentoside-Hexuronide (GPH):Cation Symporter	D.melanogaster	2.A.2.4.13	Q9VSV1	178	6.59188e-172	0.436
A. glabripennis	XP_018577138.1	Glycoside-Pentoside-Hexuronide (GPH):Cation Symporter	Tribolium castaneum	2.A.2.7.2	D6W6W0	153	0	0.603
A. glabripennis	XP_018560957.1	Monocarboxylate Transporter (MCT)	Homo sapiens	2.A.1.13.8	Q8TF71	58	3.76525e-34	0.223
A. glabripennis	XP_018565266.1	Monocarboxylate Transporter (MCT)	Homo sapiens	2.A.1.13.17	Q7RTY0	25	3.51686e-23	0.305
A. glabripennis	XP_018565497.1	Monocarboxylate Transporter (MCT)	Rattus norvegicus	2.A.1.13.2	Q91Y77	114	2.95142e-115	0.408
A. glabripennis	XP_018569259.1	Monocarboxylate Transporter (MCT)	Homo sapiens	2.A.1.13.12	Q7RTX9	83	8.45181e-49	0.415
A. glabripennis	XP_018569583.1	Monocarboxylate Transporter (MCT)	Trachymyrmex zeteki	2.A.1.13.28	XP_018302168.1	38	5.58622e-27	0.315
A. glabripennis	XP_018569911.1	Monocarboxylate Transporter (MCT)	Homo sapiens	2.A.1.13.17	Q7RTY0	33	3.28818e-37	0.395
A. glabripennis	XP_018570447.1	Monocarboxylate Transporter (MCT)	C. elegans	2.A.1.13.22	Q18712	62	4.70568e-47	0.229
A. glabripennis	XP_018570451.1	Monocarboxylate Transporter (MCT)	C. elegans	2.A.1.13.22	Q18712	92	2.19235e-58	0.262
A. glabripennis	XP_018572989.1	Monocarboxylate Transporter (MCT)	Homo sapiens	2.A.1.13.16	Q7RTY1	34	7.52411e-30	0.254
A. glabripennis	XP_018573023.1	Monocarboxylate Transporter (MCT)	Trachymyrmex zeteki	2.A.1.13.28	XP_018302168.1	49	9.79138e-38	0.233
A. glabripennis	XP_018573060.1	Monocarboxylate Transporter (MCT)	Homo sapiens	2.A.1.13.7	O15374	55	1.21206e-50	0.255
A. glabripennis	XP_018574164.1	Monocarboxylate Transporter (MCT)	Gallus gallus	2.A.1.13.23	E1C3S1	66	1.62072e-39	0.263
A. glabripennis	XP_018575239.1	Monocarboxylate Transporter (MCT)	Homo sapiens	2.A.1.13.12	Q7RTX9	47	5.41146e-43	0.403
A. glabripennis	XP_018575240.1	Monocarboxylate Transporter (MCT)	C. elegans	2.A.1.13.22	Q18712	70	1.02516e-51	0.247
A. glabripennis	XP_018575246.1	Monocarboxylate Transporter (MCT)	C. elegans	2.A.1.13.22	Q18712	62	2.97023e-44	0.229
A. glabripennis	XP_018576651.1	Monocarboxylate Transporter (MCT)	Homo sapiens	2.A.1.13.12	Q7RTX9	74	8.08553e-68	0.292
A. glabripennis	XP_018576653.1	Monocarboxylate Transporter (MCT)	Homo sapiens	2.A.1.13.12	Q7RTX9	56	7.76843e-41	0.332
A. glabripennis	XP_018576658.1	Monocarboxylate Transporter (MCT)	Homo sapiens	2.A.1.13.16	Q7RTY1	65	9.64582e-63	0.295
A. glabripennis	XP_023311446.1	Monocarboxylate Transporter (MCT)	Trachymyrmex zeteki	2.A.1.13.28	XP_018302168.1	49	9.26414e-34	0.216
A. glabripennis	XP_018566413.1	N-Acetylglucosamine Transporter (NAG-T)	C. elegans	2.A.1.58.2	Q93380	80	4.03438e-76	0.302
A. glabripennis	XP_018577018.1	N-Acetylglucosamine Transporter (NAG-T)	C. elegans	2.A.1.58.2	Q93380	127	4.70276e-82	0.319
A. glabripennis	XP_018564337.1	Organic Cation Transporter (OCT)	D. melanogaster	2.A.1.19.36	Q9VCA2	107	3.09118e-91	0.34
A. glabripennis	XP_018564340.1	Organic Cation Transporter (OCT)	D. melanogaster	2.A.1.19.36	Q9VCA2	103	7.30324e-84	0.306
A. glabripennis	XP_018565498.1	Organic Cation Transporter (OCT)	D. melanogaster	2.A.1.19.36	Q9VCA2	126	3.48591e-107	0.369
A. glabripennis	XP_018565830.1	Organic Cation Transporter (OCT)	D. melanogaster	2.A.1.19.36	Q9VCA2	119	2.72235e-103	0.374
A. glabripennis	XP_018566488.1	Organic Cation Transporter (OCT)	D. melanogaster	2.A.1.19.36	Q9VCA2	117	1.79427e-108	0.333
A. glabripennis	XP_018566987.1	Organic Cation Transporter (OCT)	D. melanogaster	2.A.1.19.36	Q9VCA2	104	2.94658e-102	0.353
A. glabripennis	XP_018573275.1	Organic Cation Transporter (OCT)	Litopenaeus vannamei	2.A.1.19.49	G9BMI9	171	3.2031e-140	0.391
A. glabripennis	XP_018574992.1	Organic Cation Transporter (OCT)	D. melanogaster	2.A.1.19.6	Q9VCA2	89	6.70227e-74	0.315
A. glabripennis	XP_018578501.1	Organic Cation Transporter (OCT)	D. melanogaster	2.A.1.19.36	Q9VCA2	219	0	0.551
A. glabripennis	XP_018578503.1	Organic Cation Transporter (OCT)	D. melanogaster	2.A.1.19.36	Q9VCA2	203	0	0.55
A. glabripennis	XP_018578951.1	Organic Cation Transporter (OCT)	Litopenaeus vannamei	2.A.1.19.49	G9BMI9	117	2.83363e-102	0.321
A. glabripennis	XP_018579182.2	Organic Cation Transporter (OCT)	D. melanogaster	2.A.1.19.36	Q9VCA2	108	1.47602e-89	0.324
A. glabripennis	XP_018566773.1	Organo Anion Transporter (OAT)	Homo sapiens	2.A.60.1.16	Q9H2Y9	190	5.56566e-159	0.376
A. glabripennis	XP_018573157.1	Organo Anion Transporter (OAT)	D. melanogaster	2.A.60.1.21	Q9VK84	149	7.69836e-104	0.311
A. glabripennis	XP_018578719.1	Organo Anion Transporter (OAT)	Aedes aegypti	2.A.60.1.22	Q171D6	155	4.76998e-97	0.308
A. glabripennis	XP_018578723.1	Organo Anion Transporter (OAT)	D. melanogaster	2.A.60.1.21	Q9W269	345	0	0.552
A. glabripennis	XP_018567451.1	Organophosphate:Pi Antiporter (OPA)	Homo sapiens	2.A.1.4.8	Q8TED4	170	8.3442e-160	0.491
A. glabripennis	XP_018573648.1	Peptide/Acetyl-Coenzyme A/Drug Transporter (PAT)	Homo sapiens	2.A.1.25.1	O00400	229	0	0.553
A. glabripennis	XP_018568550.1	Plant Copper Uptake Porter (Pl-Cu-UP)	M. musculus	2.A.1.82.3	Q8BFT9	187	0	0.554
A. glabripennis	XP_018568613.1	Proteobacterial Intraphagosomal Amino Acid Transporter (Pht)	D. melanogaster	2.A.1.53.5	Q9VS47	152	0	0.605
A. glabripennis	XP_018563041.1	Proton Coupled Folate Transporter/Heme Carrier Protein (PCFT/HCP)	D. melanogaster	2.A.1.50.4	Q961H2	41	9.8365e-35	0.223
A. glabripennis	XP_018563045.1	Proton Coupled Folate Transporter/Heme Carrier Protein (PCFT/HCP)	D. melanogaster	2.A.1.50.4	Q961H2	41	1.85116e-33	0.235
A. glabripennis	XP_018563084.1	Proton Coupled Folate Transporter/Heme Carrier Protein (PCFT/HCP)	D. melanogaster	2.A.1.50.4	Q961H2	42	1.64662e-38	0.242
A. glabripennis	XP_018571370.1	Proton Coupled Folate Transporter/Heme Carrier Protein (PCFT/HCP)	Homo sapiens	2.A.17.4.9	P46059	151	8.70999e-140	0.359
A. glabripennis	XP_018571394.1	Proton Coupled Folate Transporter/Heme Carrier Protein (PCFT/HCP)	D. melanogaster	2.A.17.4.2	P91679	220	0	0.419
A. glabripennis	XP_018572757.1	Proton Coupled Folate Transporter/Heme Carrier Protein (PCFT/HCP)	D. melanogaster	2.A.1.50.4	Q961H2	53	1.50797e-43	0.27
A. glabripennis	XP_018573987.1	Proton Coupled Folate Transporter/Heme Carrier Protein (PCFT/HCP)	D. melanogaster	2.A.1.50.4	Q961H2	58	2.60621e-51	0.28
A. glabripennis	XP_018576192.1	Proton Coupled Folate Transporter/Heme Carrier Protein (PCFT/HCP)	D. melanogaster	2.A.1.50.4	Q961H2	83	1.21676e-93	0.351
A. glabripennis	XP_018561359.1	Sugar Porter (SP)	D. melanogaster	2.A.1.1.99	A1Z8N1	78	1.08484e-65	0.319
A. glabripennis	XP_018561402.1	Sugar Porter (SP)	D. melanogaster	2.A.1.1.99	A1Z8N1	79	1.96603e-67	0.313
A. glabripennis	XP_018561699.1	Sugar Porter (SP)	D.melanogaster	2.A.1.1.99	A1Z8N1	80	1.40098e-61	0.274
A. glabripennis	XP_018561702.1	Sugar Porter (SP)	Polypedilum vanderplanki	2.A.1.1.129	A5LGM7	75	9.42644e-71	0.305
A. glabripennis	XP_018561708.1	Sugar Porter (SP)	Polypedilum vanderplanki	2.A.1.1.129	A5LGM7	76	9.4759e-71	0.305
A. glabripennis	XP_018561906.1	Sugar Porter (SP)	D.melanogaster	2.A.1.1.99	A1Z8N1	79	7.36122e-65	0.314
A. glabripennis	XP_018563927.1	Sugar Porter (SP)	Polypedilum vanderplanki	2.A.1.1.129	A5LGM7	73	2.15369e-73	0.355
A. glabripennis	XP_018564027.1	Sugar Porter (SP)	Nilaparvata lugens	2.A.1.1.128	A5Y0C3	60	6.98526e-71	0.328
A. glabripennis	XP_018564069.1	Sugar Porter (SP)	Polypedilum vanderplanki	2.A.1.1.129	A5LGM7	67	4.27041e-73	0.318
A. glabripennis	XP_018564813.1	Sugar Porter (SP)	Polypedilum vanderplanki	2.A.1.1.129	A5LGM7	68	4.3078e-85	34
A. glabripennis	XP_018564832.1	Sugar Porter (SP)	Polypedilum vanderplanki	2.A.1.1.129	A5LGM7	76	3.13781e-83	0.33
A. glabripennis	XP_018564833.1	Sugar Porter (SP)	Polypedilum vanderplanki	2.A.1.1.129	A5LGM7	74	1.10863e-84	33.8
A. glabripennis	XP_018565807.1	Sugar Porter (SP)	Nilaparvata lugens	2.A.1.1.128	A5Y0C3	58	2.07362e-64	0.328
A. glabripennis	XP_018565815.1	Sugar Porter (SP)	Nilaparvata lugens	2.A.1.1.128	A5Y0C3	54	5.71239e-57	0.29
A. glabripennis	XP_018565824.1	Sugar Porter (SP)	Nilaparvata lugens	2.A.1.1.128	A5Y0C3	53	1.77356e-60	0.309
A. glabripennis	XP_018565918.1	Sugar Porter (SP)	Polypedilum vanderplanki	2.A.1.1.129	A5LGM7	55	1.29663e-56	0.273
A. glabripennis	XP_018566600.1	Sugar Porter (SP)	Nilaparvata lugens	2.A.1.1.128	A5Y0C3	66	7.76478e-73	0.327
A. glabripennis	XP_018567072.2	Sugar Porter (SP)	Nilaparvata lugens	2.A.1.1.128	A5Y0C3	95	8.27288e-106	0.394
A. glabripennis	XP_018567937.1	Sugar Porter (SP)	D. melanogaster	2.A.1.1.99	A1Z8N1	72	2.45119e-57	0.298
A. glabripennis	XP_018568116.1	Sugar Porter (SP)	Polypedilum vanderplanki	2.A.1.1.129	A5LGM7	69	1.68495e-66	0.297
A. glabripennis	XP_018568459.1	Sugar Porter (SP)	Homo sapiens	2.A.1.1.28	P11166	116	2.15954e-143	0.469
A. glabripennis	XP_018568994.1	Sugar Porter (SP)	Polypedilum vanderplanki	2.A.1.1.129	A5LGM7	74	1.7002e-84	0.346
A. glabripennis	XP_018570867.1	Sugar Porter (SP)	Nilaparvata lugens	2.A.1.1.128	A5Y0C3	67	5.90426e-78	0.334
A. glabripennis	XP_018571570.1	Sugar Porter (SP)	Polypedilum vanderplanki	2.A.1.1.129	A5LGM7	87	5.55842e-82	0.336
A. glabripennis	XP_018571577.1	Sugar Porter (SP)	Polypedilum vanderplanki	2.A.1.1.129	A5LGM7	65	4.48074e-64	0.31
A. glabripennis	XP_018573239.1	Sugar Porter (SP)	Polypedilum vanderplanki	2.A.1.1.129	A5LGM7	78	2.88169e-70	0.315
A. glabripennis	XP_018573240.1	Sugar Porter (SP)	Polypedilum vanderplanki	2.A.1.1.129	A5LGM7	72	6.101e-72	0.323
A. glabripennis	XP_018573241.1	Sugar Porter (SP)	Nilaparvata lugens		A5Y0C3	74	1.42965e-72	0.329
A. glabripennis	XP_018573242.1	Sugar Porter (SP)	Polypedilum vanderplanki	2.A.1.1.129	A5LGM7	70	4.81175e-70	0.309
A. glabripennis	XP_018573245.1	Sugar Porter (SP)	Polypedilum vanderplanki	2.A.1.1.129	A5LGM7	73	2.09916e-75	0.357
A. glabripennis	XP_018573247.1	Sugar Porter (SP)	Polypedilum vanderplanki	2.A.1.1.129	A5LGM7	73	1.35978e-77	0.342
A. glabripennis	XP_018573253.1	Sugar Porter (SP)	Polypedilum vanderplanki	2.A.1.1.128	A5LGM7	72	1.88866e-63	0.329
A. glabripennis	XP_018573950.1	Sugar Porter (SP)	Nilaparvata lugens	2.A.1.1.128	A5Y0C3	106	5.32843e-121	0.421
A. glabripennis	XP_018573957.1	Sugar Porter (SP)	Nilaparvata lugens	2.A.1.1.128	A5Y0C3	87	6.26418e-106	0.374
A. glabripennis	XP_018575639.1	Sugar Porter (SP)	Polypedilum vanderplanki	2.A.1.1.129	A5LGM7	66	2.23721e-56	0.285
A. glabripennis	XP_018575782.1	Sugar Porter (SP)	Polypedilum vanderplanki	2.A.1.1.129	A5LGM7	88	2.72083e-74	0.316
A. glabripennis	XP_018576203.1	Sugar Porter (SP)	Polypedilum vanderplanki	2.A.1.1.129	A5LGM7	80	1.27515e-80	0.325
A. glabripennis	XP_018576204.1	Sugar Porter (SP)	Polypedilum vanderplanki	2.A.1.1.129	A5LGM7	89	2.21794e-94	0.36
A. glabripennis	XP_018576205.1	Sugar Porter (SP)	Polypedilum vanderplanki	2.A.1.1.129	A5LGM7	81	7.01192e-88	35.5
A. glabripennis	XP_018576208.1	Sugar Porter (SP)	Nilaparvata lugens	2.A.1.1.128	A5Y0C3	81	4.48101e-100	0.36
A. glabripennis	XP_018576514.1	Sugar Porter (SP)	D. melanogaster	2.A.1.1.99	A1Z8N1	88	3.66575e-08	0.333
A. glabripennis	XP_018576518.1	Sugar Porter (SP)	D. melanogaster	2.A.1.1.99	A1Z8N1	69	8.74673e-65	0.315
A. glabripennis	XP_018576569.1	Sugar Porter (SP)	Polypedilum vanderplanki	2.A.1.1.129	A5LGM7	72	8.38261e-72	0.324
A. glabripennis	XP_018578884.1	Sugar Porter (SP)	Polypedilum vanderplanki	2.A.1.1.129	A5LGM7	187	0	0.544
A. glabripennis	XP_018579892.1	Sugar Porter (SP)	Polypedilum vanderplanki	2.A.1.1.129	A5LGM7	57	6.99458e-59	0.278
A. glabripennis	XP_018579895.1	Sugar Porter (SP)	Polypedilum vanderplanki	2.A.1.1.129	A5LGM7	54	4.38523e-50	0.272
A. glabripennis	XP_018579897.1	Sugar Porter (SP)	Nilaparvata lugens	2.A.1.1.128	A5Y0C3	54	6.70784e-51	0.285
A. glabripennis	XP_018579936.1	Sugar Porter (SP)	Nilaparvata lugens	2.A.1.1.128	A5Y0C3	58	1.38153e-64	0.305
A. glabripennis	XP_018579952.1	Sugar Porter (SP)	Nilaparvata lugens	2.A.1.1.128	A5Y0C3	58	1.45978e-54	0.285
A. glabripennis	XP_018579953.1	Sugar Porter (SP)	Nilaparvata lugens	2.A.1.1.128	A5Y0C3	56	1.98005e-56	0.296
A. glabripennis	XP_023310089.1	Sugar Porter (SP)	Polypedilum vanderplanki	2.A.1.1.129	A5LGM7	73	8.11818e-80	0.338
A. glabripennis	XP_023310098.1	Sugar Porter (SP)	Polypedilum vanderplanki	2.A.1.1.129	A5LGM7	78	1.83975e-71	0.332
A. glabripennis	XP_023310125.1	Sugar Porter (SP)	Homo sapiens	2.A.1.1.28	P11166	93	6.49261e-103	0.385
A. glabripennis	XP_023311277.1	Sugar Porter (SP)	Polypedilum vanderplanki	2.A.1.1.129	A5LGM7	88	1.59104e-96	0.359
A. glabripennis	XP_023311398.1	Sugar Porter (SP)	Polypedilum vanderplanki	2.A.1.1.129	A5LGM7	74	2.24983e-63	0.299
A. glabripennis	XP_023313083.1	Sugar Porter (SP)	Polypedilum vanderplanki	2.A.1.1.129	A5LGM7	62	3.09577e-59	0.257
A. glabripennis	XP_018565797.1	Unidentified Major Facilitator-14 (UMF14)	D. melanogaster	2.A.1.65.1	Q7KUF9	79	1.11872e-71	0.288
A. glabripennis	XP_018566691.1	Unidentified Major Facilitator-14 (UMF14)	D. melanogaster	2.A.1.65.1	Q7KUF9	191	1.40941e-162	0.431
A. glabripennis	XP_018570112.1	Unidentified Major Facilitator-14 (UMF14)	Daphnia pulex	2.A.1.65.5	E9I268	75	6.97515e-74	0.362
A. glabripennis	XP_023310459.1	Unidentified Major Facilitator-14 (UMF14)	Anopheles gambiae	2.A.1.65.3	Q7Q0Z9	66	1.41177e-34	0.251
A. glabripennis	XP_023311134.1	Unidentified Major Facilitator-14 (UMF14)	M. musculus	2.A.1.65.6	Q8CBH5	200	2.12405e-139	0.378
A. glabripennis	XP_018562409.1	Vesicular Neurotransmitter Transporter (VNT)	An.gambie	2.A.1.22.3	Q7QES5	82	2.49917e-77	0.326
A. glabripennis	XP_018562418.1	Vesicular Neurotransmitter Transporter (VNT)	T. castaneum	2.A.1.22.2	D6W821	64	3.79199e-69	0.284
A. glabripennis	XP_018562423.1	Vesicular Neurotransmitter Transporter (VNT)	T. castaneum	2.A.1.22.2	D6W821	80	1.12373e-88	0.327
A. glabripennis	XP_018562430.1	Vesicular Neurotransmitter Transporter (VNT)	T. castaneum	2.A.1.22.3	Q7QES5	106	7.51796e-129	0.423
A. glabripennis	XP_018562439.1	Vesicular Neurotransmitter Transporter (VNT)	T. castaneum	2.A.1.22.2	D6W821	83	1.13335e-91	0.335
A. glabripennis	XP_018562441.1	Vesicular Neurotransmitter Transporter (VNT)	T. castaneum		D6W821	82	1.73721e-86	0.318
A. glabripennis	XP_018564187.1	Vesicular Neurotransmitter Transporter (VNT)	An.gambie	2.A.1.22.3	Q7QES5	70	8.746e-75	0.311
A. glabripennis	XP_018578806.1	Vesicular Neurotransmitter Transporter (VNT)	T. castaneum	2.A.1.22.2	D6W821	242	0	0.79
A. glabripennis	XP_023311112.1	Vesicular Neurotransmitter Transporter (VNT)	Homo sapiens	2.A.1.22.7	Q7L1I2	93	2.93003e-72	0.267
A. glabripennis	XP_023311261.1	Vesicular Neurotransmitter Transporter (VNT)	T. castaneum	2.A.1.22.2	D6W821	68	8.56801e-79	0.297
A. glabripennis	XP_023311306.1	Vesicular Neurotransmitter Transporter (VNT)	T. castaneum	2.A.1.22.2	D6W821	60	1.33851e-68	0.293
Tribolium castaneum	EFA08478.2	Anion:Cation Symporter (ACS)	Homo sapiens	2.A.1.14.10	Q9NRA2	64	1.54293e-72	0.302
T. castaneum	XP_001814375.2	Anion:Cation Symporter (ACS)	Arabidopsis thaliana	2.A.1.14.45	Q8GX78	68	3.9444e-73	0.338
T. castaneum	XP_008190824.1	Anion:Cation Symporter (ACS)	D. melanogaster	2.A.1.14.34	Q9V7S5	272	0	0.694
T. castaneum	XP_008196198.1	Anion:Cation Symporter (ACS)	Homo sapiens	2.A.1.14.10	Q9NRA2	107	5.67623e-122	0.4
T. castaneum	XP_008196458.1	Anion:Cation Symporter (ACS)	Homo sapiens	2.A.1.14.10	Q9NRA2	85	1.53894e-90	0.351
T. castaneum	XP_008197191.1	Anion:Cation Symporter (ACS)	D. melanogaster	2.A.1.14.26	F2YPN7	167	0	0.526
T. castaneum	XP_008197312.1	Anion:Cation Symporter (ACS)	D. melanogaster	2.A.1.14.34	Q9V7S5	123	5.17069e-109	0.381
T. castaneum	XP_015834950.1	Anion:Cation Symporter (ACS)	D. melanogaster	2.A.1.14.44	Q9VQC0	228	0	0.534
T. castaneum	XP_015837364.1	Anion:Cation Symporter (ACS)	Homo sapiens	2.A.1.14.10	Q9NRA2	119	2.33889e-138	0.453
T. castaneum	XP_015838353.1	Anion:Cation Symporter (ACS)	Homo sapiens	2.A.1.14.10	Q9NRA2	130	1.23968e-132	0.429
T. castaneum	XP_015838380.1	Anion:Cation Symporter (ACS)	D. melanogaster	2.A.1.14.26	F2YPN7	170	0	0.565
T. castaneum	XP_969878.1	Anion:Cation Symporter (ACS)	Homo sapiens	2.A.1.14.10	Q9NRA2	88	2.33187e-96	0.366
T. castaneum	XP_970609.1	Anion:Cation Symporter (ACS)	D. melanogaster	2.A.1.14.34	Q9V7S5	138	1.90695e-110	0.388
T. castaneum	XP_970624.1	Anion:Cation Symporter (ACS)	Homo sapiens	2.A.1.14.31	Q9P2U8	142	4.47395e-138	0.439
T. castaneum	XP_974427.1	Anion:Cation Symporter (ACS)	D. melanogaster	2.A.1.14.34	Q9V7S5	122	3.84792e-117	0.417
T. castaneum	XP_975071.2	Anion:Cation Symporter (ACS)	Homo sapiens	2.A.1.14.10	Q9NRA2	93	3.00644e-92	0.347
T. castaneum	EEZ97324.2	Drug:H+ Antiporter-1 (12 Spanner) (DHA1)	Homo sapiens	2.A.1.2.105	Q8NBP5	30	3.2917e-34	0.24
T. castaneum	EEZ98455.2	Drug:H+ Antiporter-1 (12 Spanner) (DHA1)	C. elegans	2.A.1.2.13	P34711	211	3.15419e-173	0.52
T. castaneum	EEZ98884.1	Drug:H+ Antiporter-1 (12 Spanner) (DHA1)	Homo sapiens	2.A.1.2.29	Q05940	161	0	0.578
T. castaneum	EFA12971.2	Drug:H+ Antiporter-1 (12 Spanner) (DHA1)	Homo sapiens	2.A.1.2.56	Q8NHS3	110	3.91703e-102	0.344
T. castaneum	NP_001153545.1	Drug:H+ Antiporter-1 (12 Spanner) (DHA1)	Homo sapiens	2.A.1.2.57	Q6NT16	68	3.65128e-85	0.386
T. castaneum	XP_008193647.1	Drug:H+ Antiporter-1 (12 Spanner) (DHA1)	Homo sapiens	2.A.1.2.57	Q6NT16	70	1.16384e-82	0.382
T. castaneum	XP_008194638.1	Drug:H+ Antiporter-1 (12 Spanner) (DHA1)	Homo sapiens	2.A.1.2.104	Q96MC6	155	0	0.641
T. castaneum	XP_008199089.1	Drug:H+ Antiporter-1 (12 Spanner) (DHA1)	Mus musculus	2.A.1.2.72	Q8C0T7	53	1.24251e-55	0.299
T. castaneum	XP_967538.1	Drug:H+ Antiporter-1 (12 Spanner) (DHA1)	Mus musculus	2.A.1.2.72	Q8C0T7	48	3.16421e-52	0.291
T. castaneum	XP_969403.2	Drug:H+ Antiporter-1 (12 Spanner) (DHA1)	Homo sapiens	2.A.1.2.57	Q6NT16	67	2.1831e-86	0.374
T. castaneum	XP_971242.2	Drug:H+ Antiporter-1 (12 Spanner) (DHA1)	Mus musculus	2.A.1.2.73	Q9D2V8	99	2.45223e-120	0.464
T. castaneum	NP_001308590.1	Endosomal Spinster (Spinster)	Bombyx mori	2.A.1.49.9	G8GB89	209	0	0.68
T. castaneum	XP_008194627.1	Endosomal Spinster (Spinster)	D. melanogaster	2.A.1.49.1	Q9GQQ0	192	0	0.568
T. castaneum	XP_008198393.1	Equilibrative Nucleoside Transporter (ENT)	Homo sapiens	2.A.57.1.6	Q9BZD2	50	2.56418e-52	0.288
T. castaneum	XP_008200288.1	Equilibrative Nucleoside Transporter (ENT)	Homo sapiens	2.A.57.1.5	Q7RTT9	127	2.93065e-116	0.442
T. castaneum	XP_015838975.1	Equilibrative Nucleoside Transporter (ENT)	C. elegans	2.A.57.1.15	G5EDJ3	100	1.59286e-106	0.408
T. castaneum	XP_971744.1	Equilibrative Nucleoside Transporter (ENT)	Homo sapiens	2.A.57.1.6	Q9BZD2	50	5.26054e-40	0.245
T. castaneum	XP_974174.1	Equilibrative Nucleoside Transporter (ENT)	Homo sapiens	2.A.57.1.6	Q9BZD2	76	8.84249e-76	0.338
T. castaneum	XP_001812950.1	Feline Leukemia Virus Subgroup C Receptor (FLVCR)/Heme Importer	Felis catus	2.A.1.28.7	Q9N1F2	101	3.62172e-138	0.502
T. castaneum	XP_008197858.1	Feline Leukemia Virus Subgroup C Receptor (FLVCR)/Heme Importer	Homo sapiens	2.A.1.28.4	Q9UPI3	81	1.69441e-90	0.359
T. castaneum	XP_015837538.1	Feline Leukemia Virus Subgroup C Receptor (FLVCR)/Heme Importer	Homo sapiens	2.A.1.28.1	Q9Y5Y0	111	4.75897e-111	0.416
T. castaneum	EEZ98637.2	Glycoside-Pentoside-Hexuronide (GPH):Cation Symporter	D.melanogaster	2.A.2.4.13	Q9VSV1	186	4.42751e-166	0.466
T. castaneum	NP_001280547.1	Glycoside-Pentoside-Hexuronide (GPH):Cation Symporter	T. castaneum	2.A.2.7.2	D6W6W0	247	0	0.96
T. castaneum	XP_008200730.1	Glycoside-Pentoside-Hexuronide (GPH):Cation Symporter	Homo sapiens	2.A.2.7.3	Q6NUT3	124	1.85698e-124	0.44
T. castaneum	XP_001814361.1	Monocarboxylate Transporter (MCT)	Homo sapiens	2.A.1.13.16	Q7RTY1	49	8.89871e-40	0.255
T. castaneum	XP_008190307.1	Monocarboxylate Transporter (MCT)	Homo sapiens	2.A.1.13.12	Q7RTX9	58	7.24042e-42	0.401
T. castaneum	XP_008196725.1	Monocarboxylate Transporter (MCT)	Homo sapiens	2.A.1.13.12	Q7RTX9	60	1.14256e-48	0.441
T. castaneum	XP_008199408.1	Monocarboxylate Transporter (MCT)	Trachymyrmex zeteki	2.A.1.13.28	XP_018302168.1	43	1.38228e-29	0.21
T. castaneum	XP_015834474.1	Monocarboxylate Transporter (MCT)	Trachymyrmex zeteki	2.A.1.13.28	XP_018302168.1	53	1.22933e-36	0.209
T. castaneum	XP_015834491.1	Monocarboxylate Transporter (MCT)	Homo sapiens	2.A.1.13.17	Q7RTY0	29	3.90568e-26	0.233
T. castaneum	XP_015836006.1	Monocarboxylate Transporter (MCT)	Homo sapiens	2.A.1.13.7	O15374	72	7.71444e-65	0.272
T. castaneum	XP_969391.2	Monocarboxylate Transporter (MCT)	Rattus norvegicus	2.A.1.13.2	Q91Y77	96	1.43004e-113	0.438
T. castaneum	XP_975308.3	Monocarboxylate Transporter (MCT)	Gallus gallus	2.A.1.13.23	E1C3S1	57	7.80485e-37	0.258
T. castaneum	XP_015833676.1	N-Acetylglucosamine Transporter (NAG-T)	C. elegans	2.A.1.58.2	Q93380	146	3.68803e-84	0.338
T. castaneum	XP_970486.1	N-Acetylglucosamine Transporter (NAG-T)	C. elegans	2.A.1.58.2	Q93380	58	2.56391e-41	0.31
T. castaneum	XP_008190945.1	Organic Cation Transporter (OCT)	D. melanogaster	2.A.1.19.36	Q9VCA2	240	0	0.572
T. castaneum	XP_008192949.1	Organic Cation Transporter (OCT)	D. melanogaster	2.A.1.19.36	Q9VCA2	132	1.52105e-114	0.351
T. castaneum	XP_008199463.1	Organic Cation Transporter (OCT)	Litopenaeus vannamei	2.A.1.19.49	G9BMI9	133	3.34337e-106	0.333
T. castaneum	XP_008201109.1	Organic Cation Transporter (OCT)	M. musculus	2.A.1.19.41	Q9WTN6	88	5.34302e-69	0.285
T. castaneum	XP_015833678.1	Organic Cation Transporter (OCT)	D. melanogaster	2.A.1.19.36	Q9VCA2	136	5.94371e-108	0.354
T. castaneum	XP_015835506.1	Organic Cation Transporter (OCT)	D. melanogaster	2.A.1.19.36	Q9VCA2	112	1.11722e-102	0.352
T. castaneum	XP_015840696.1	Organic Cation Transporter (OCT)	D. melanogaster	2.A.1.19.36	Q9VCA2	122	2.46026e-112	0.391
T. castaneum	XP_967323.2	Organic Cation Transporter (OCT)	Litopenaeus vannamei	2.A.1.19.49	G9BMI9	160	1.99841e-140	0.391
T. castaneum	XP_970562.1	Organic Cation Transporter (OCT)	Rattus norvegicus	2.A.1.19.1	Q63089	103	3.31712e-89	0.306
T. castaneum	XP_972002.1	Organic Cation Transporter (OCT)	D. melanogaster	2.A.1.19.36	Q9VCA2	107	3.32931e-101	0.349
T. castaneum	KYB29909.1	Organo Anion Transporter (OAT)	D. melanogaster	2.A.60.1.27	Q9W269	138	3.5704e-90	0.281
T. castaneum	XP_008199025.2	Organo Anion Transporter (OAT)	Aedes aegypti	2.A.60.1.22	Q171D6	132	4.01656e-95	0.318
T. castaneum	XP_967848.2	Organo Anion Transporter (OAT)	D. melanogaster	2.A.60.1.27	Q9W269	358	0	0.543
T. castaneum	XP_972698.1	Organo Anion Transporter (OAT)	Homo sapiens	2.A.60.1.16	Q9H2Y9	193	1.70537e-157	0.364
T. castaneum	XP_968141.3	Organophosphate:Pi Antiporter (OPA)	Homo sapiens	2.A.1.4.8	Q8TED4	179	7.88552e-171	0.534
T. castaneum	XP_008197242.1	Peptide/Acetyl-Coenzyme A/Drug Transporter (PAT)	Homo sapiens	2.A.1.25.1	O00400	229	0	0.545
T. castaneum	XP_008193981.1	Plant Copper Uptake Porter (Pl-Cu-UP)	M. musculus	2.A.1.82.3	Q8BFT9	187	9	0.549
T. castaneum	EFA04148.1	Proteobacterial Intraphagosomal Amino Acid Transporter (Pht)	D. melanogaster	2.A.1.53.5	Q9VS47	163	0	0.623
T. castaneum	XP_972470.2	Proton Coupled Folate Transporter/Heme Carrier Protein (PCFT/HCP)	D. melanogaster	2.A.17.4.2	P91679	215	8.83974e-173	0.415
T. castaneum	XP_015833536.1	Proton Coupled Folate Transporter/Heme Carrier Protein (PCFT/HCP)	D. melanogaster	2.A.17.4.2	P91679	183	1.30095e-140	0.37
T. castaneum	XP_015838130.1	Proton Coupled Folate Transporter/Heme Carrier Protein (PCFT/HCP)	D. melanogaster	2.A.1.50.4	Q961H2	52	2.35383e-44	0.279
T. castaneum	XP_966826.3	Proton Coupled Folate Transporter/Heme Carrier Protein (PCFT/HCP)	D. melanogaster	2.A.1.50.4	Q961H2	45	5.24524e-38	0.248
T. castaneum	XP_972519.1	Proton Coupled Folate Transporter/Heme Carrier Protein (PCFT/HCP)	D. melanogaster	2.A.17.4.2	P91679	220	0	0.435
T. castaneum	XP_975518.1	Proton Coupled Folate Transporter/Heme Carrier Protein (PCFT/HCP)	D. melanogaster	2.A.1.50.4	Q961H2	73	1.36245e-95	0.345
T. castaneum	XP_975585.1	Proton Coupled Folate Transporter/Heme Carrier Protein (PCFT/HCP)	D. melanogaster	2.A.1.50.4	Q961H2	36	1.87851e-33	0.226
T. castaneum	XP_975637.3	Proton Coupled Folate Transporter/Heme Carrier Protein (PCFT/HCP)	D. melanogaster	2.A.1.50.4	Q961H2	53	1.02364e-44	0.255
T. castaneum	XP_008192579.1	Sugar Porter (SP)	Nilaparvata lugens	2.A.1.1.128	A5Y0C3	62	3.20987e-71	0.324
T. castaneum	XP_008193730.1	Sugar Porter (SP)	Polypedilum vanderplanki	2.A.1.1.129	A5LGM7	59	1.39977e-53	0.259
T. castaneum	XP_008194985.1	Sugar Porter (SP)	Polypedilum vanderplanki	2.A.1.1.129	A5LGM7	78	3.71256e-65	0.302
T. castaneum	XP_008197154.2	Sugar Porter (SP)	Nilaparvata lugens	2.A.1.1.128	A5Y0C3	104	8.16713e-122	0.429
T. castaneum	XP_008197578.1	Sugar Porter (SP)	Nilaparvata lugens	2.A.1.1.128	A5Y0C3	56	1.41113e-57	0.276
T. castaneum	XP_008197580.1	Sugar Porter (SP)	Polypedilum vanderplanki	2.A.1.1.129	A5LGM7	61	8.28143e-59	0.291
T. castaneum	XP_008199543.1	Sugar Porter (SP)	Polypedilum vanderplanki	2.A.1.1.129	A5LGM7	127	8.04963e-151	0.488
T. castaneum	XP_008200409.1	Sugar Porter (SP)	Polypedilum vanderplanki	2.A.1.1.129	A5LGM7	89	7.82587e-90	0.355
T. castaneum	XP_015833459.1	Sugar Porter (SP)	Homo sapiens	2.A.1.1.28	P11166	182	1.76052e-165	0.503
T. castaneum	XP_015836386.1	Sugar Porter (SP)	Polypedilum vanderplanki	2.A.1.1.129	A5LGM7	70	6.24477e-74	0.333
T. castaneum	XP_015836499.1	Sugar Porter (SP)	Polypedilum vanderplanki	2.A.1.1.129	A5LGM7	167	0	0.578
T. castaneum	XP_015836566.1	Sugar Porter (SP)	Nilaparvata lugens	2.A.1.1.128	A5Y0C3	55	4.3419e-55	0.298
T. castaneum	XP_966866.3	Sugar Porter (SP)	Nilaparvata lugens	2.A.1.1.128	A5Y0C3	73	5.35294e-93	0.359
T. castaneum	XP_966913.1	Sugar Porter (SP)	Nilaparvata lugens	2.A.1.1.128	A5Y0C3	61	4.82349e-61	0.292
T. castaneum	XP_966921.1	Sugar Porter (SP)	Nilaparvata lugens	2.A.1.1.128	A5Y0C3	74	4.29152e-82	0.328
T. castaneum	XP_967009.1	Sugar Porter (SP)	Nilaparvata lugens	2.A.1.1.128	A5Y0C3	63	9.33001e-61	0.295
T. castaneum	XP_967014.2	Sugar Porter (SP)	Polypedilum vanderplanki	2.A.1.1.129	A5LGM7	72	1.50159e-80	0.342
T. castaneum	XP_967094.1	Sugar Porter (SP)	Nilaparvata lugens	2.A.1.1.128	A5Y0C3	65	2.26784e-77	0.325
T. castaneum	XP_967445.1	Sugar Porter (SP)	Polypedilum vanderplanki	2.A.1.1.129	A5LGM7	73	5.28893e-86	0.347
T. castaneum	XP_967531.2	Sugar Porter (SP)	Polypedilum vanderplanki	2.A.1.1.129	A5LGM7	79	2.73052e-99	0.374
T. castaneum	XP_967660.1	Sugar Porter (SP)	Polypedilum vanderplanki	2.A.1.1.129	A5LGM7	72	1.29799e-74	0.341
T. castaneum	XP_969266.1	Sugar Porter (SP)	Polypedilum vanderplanki	2.A.1.1.129	A5LGM7	66	1.89839e-58	0.281
T. castaneum	XP_969377.1	Sugar Porter (SP)	Polypedilum vanderplanki	2.A.1.1.129	A5LGM7	86	6.49208e-98	0.372
T. castaneum	XP_969936.2	Sugar Porter (SP)	Nilaparvata lugens	2.A.1.1.128	A5Y0C3	91	6.24533e-106	0.374
T. castaneum	XP_970364.2	Sugar Porter (SP)	Nilaparvata lugens	2.A.1.1.128	A5Y0C3	117	8.67979e-130	0.443
T. castaneum	XP_971034.1	Sugar Porter (SP)	Polypedilum vanderplanki	2.A.1.1.129	A5LGM7	73	4.41365e-75	0.293
T. castaneum	XP_971347.1	Sugar Porter (SP)	Polypedilum vanderplanki	2.A.1.1.129	A5LGM7	75	8.56959e-75	0.327
T. castaneum	XP_971406.1	Sugar Porter (SP)	Polypedilum vanderplanki	2.A.1.1.129	A5LGM7	79	2.61611e-75	0.316
T. castaneum	XP_972140.1	Sugar Porter (SP)	Polypedilum vanderplanki	2.A.1.1.129	A5LGM7	67	9.38085e-76	0.292
T. castaneum	XP_972187.1	Sugar Porter (SP)	Polypedilum vanderplanki	2.A.1.1.129	A5LGM7	72	7.65405e-80	0.321
T. castaneum	XP_972238.1	Sugar Porter (SP)	Nilaparvata lugens	2.A.1.1.128	A5Y0C3	59	2.92531e-75	0.315
T. castaneum	XP_973264.1	Sugar Porter (SP)	Polypedilum vanderplanki	2.A.1.1.129	A5LGM7	70	2.02437e-67	0.303
T. castaneum	XP_973332.1	Sugar Porter (SP)	D. melanogaster	2.A.1.1.99	A1Z8N1	62	4.42935e-60	0.286
T. castaneum	XP_973941.1	Sugar Porter (SP)	Danio rerio	2.A.1.1.139	Q6DFZ5	111	1.23226e-124	0.429
T. castaneum	XP_973968.2	Sugar Porter (SP)	Homo sapiens	2.A.1.1.28	P11166	121	6.41967e-147	0.462
T. castaneum	XP_974346.1	Sugar Porter (SP)	Polypedilum vanderplanki	2.A.1.1.129	A5LGM7	84	6.5248e-78	0.344
T. castaneum	XP_974372.1	Sugar Porter (SP)	Polypedilum vanderplanki	2.A.1.1.129	A5LGM7	76	7.45838e-79	0.347
T. castaneum	XP_974394.1	Sugar Porter (SP)	Polypedilum vanderplanki	2.A.1.1.129	A5LGM7	79	1.23357e-80	0.341
T. castaneum	XP_975260.1	Sugar Porter (SP)	D. melanogaster	2.A.1.1.99	A1Z8N1	67	3.114e-59	0.29
T. castaneum	XP_008191834.1	Unidentified Major Facilitator-14 (UMF14)	Anopheles gambiae	2.A.1.65.3	Q7Q0Z9	57	2.37237e-21	0.27
T. castaneum	XP_008200256.1	Unidentified Major Facilitator-14 (UMF14)	Anopheles gambiae	2.A.1.65.3	Q7Q0Z9	390	0	0.564
T. castaneum	XP_008200892.1	Unidentified Major Facilitator-14 (UMF14)	D. melanogaster	2.A.1.65.1	Q7KUF9	74	1.44295e-66	0.293
T. castaneum	XP_015834659.1	Unidentified Major Facilitator-14 (UMF14)	Daphnia pulex	2.A.1.65.5	E9I268	73	2.32726e-74	0.358
T. castaneum	XP_015840874.1	Unidentified Major Facilitator-14 (UMF14)	M. musculus	2.A.1.65.6	Q8CBH5	211	7.66505e-146	0.404
T. castaneum	XP_970503.2	Unidentified Major Facilitator-14 (UMF14)	D. melanogaster	2.A.1.65.1	Q7KUF9	185	3.56857e-165	0.45
T. castaneum	EEZ98361.1	Vesicular Neurotransmitter Transporter (VNT)	T. castaneum	2.A.1.22.2	D6W821	95	5.37282e-93	0.314
T. castaneum	XP_008195169.1	Vesicular Neurotransmitter Transporter (VNT)	Homo sapiens	2.A.1.22.7	Q7L1I2	97	6.53417e-79	0.28
T. castaneum	XP_015836306.1	Vesicular Neurotransmitter Transporter (VNT)	T. castaneum	2.A.1.22.2	D6W821	381	0	1
T. castaneum	XP_015840524.1	Vesicular Neurotransmitter Transporter (VNT)	T. castaneum	2.A.1.22.2	D6W821	72	4.19869e-78	0.309

## Sheet: Suplementary Table S9
		Transporter clasification database (TCDB) match
Search species	Protein ID	ATP-Binding Cassette Transporter Superfamily (ABC) Family	Superfamily cluster	Match species	Uniprot ID	TCDB ID	Standard score (SD)	e-value	% identity
Dectes texanus	DN23020_c0_g1_i2.p1	The (Putative) Drug Resistance ATPase-2 (Drug RA2) Family	NA	Homo sapiens	Q8NE71	3.A.1.121.8	146	0	0.529
D.texanus	DN17993_c0_g1_i3.p1	The (Putative) Drug Resistance ATPase-2 (Drug RA2) Family	NA	Homo sapiens	Q9NUQ8	3.A.1.121.9	253	0	0.61
D.texanus	DN19975_c0_g1_i4.p1	The (Putative) Drug Resistance ATPase-2 (Drug RA2) Family	NA	Homo sapiens	Q9UG63	3.A.1.121.11	298	0	0.706
D.texanus	DN25602_c1_g1_i2.p1	The Cholesterol/Phospholipid/Retinal (CPR) Flippase Family (ABCA)	ABC2	Onthophagus taurus	XP_022911124.1	3.A.1.211.23	289	0	0.325
D.texanus	DN25435_c1_g1_i3.p1	The Cholesterol/Phospholipid/Retinal (CPR) Flippase Family (ABCA)	ABC2	Homo sapiens	Q8WWZ7	3.A.1.211.9	334	0	0.337
D.texanus	DN23098_c3_g1_i2.p1	The Cholesterol/Phospholipid/Retinal (CPR) Flippase Family (ABCA)	ABC2	Homo sapiens	Q99758	3.A.1.211.5	457	0	0.381
D.texanus	DN16106_c0_g1_i2.p1	The Drug Conjugate Transporter (DCT) Family (ABCC)	ABC1	Homo sapiens	O15439	3.A.1.208.7	190	2.09923e-130	0.391
D.texanus	DN22664_c0_g1_i5.p1	The Drug Conjugate Transporter (DCT) Family (ABCC)	ABC1	Gyps himalayensis	A0A1C9CWG8	3.A.1.208.48	228	0	0.37
D.texanus	DN25291_c2_g1_i6.p1	The Drug Conjugate Transporter (DCT) Family (ABCC)	ABC1	Gyps himalayensis	A0A1C9CWG8	3.A.1.208.48	271	0	0.345
D.texanus	DN24808_c0_g2_i2.p1	The Drug Conjugate Transporter (DCT) Family (ABCC)	ABC1	Gyps himalayensis	A0A1C9CWG8	3.A.1.208.48	275	0	0.349
D.texanus	DN19044_c0_g1_i1.p1	The Drug Conjugate Transporter (DCT) Family (ABCC)	ABC1	Gyps himalayensis	A0A1C9CWG8	3.A.1.208.48	286	0	0.317
D.texanus	DN25806_c45_g4_i1.p1	The Drug Conjugate Transporter (DCT) Family (ABCC)	ABC1	Homo sapiens	O15439	3.A.1.208.7	306	0	0.365
D.texanus	DN23065_c1_g1_i1.p1	The Drug Conjugate Transporter (DCT) Family (ABCC)	ABC1	Bombyx mori	G1UHW7	3.A.1.208.24	311	0	0.429
D.texanus	DN24554_c0_g1_i5.p1	The Drug Conjugate Transporter (DCT) Family (ABCC)	ABC1	Homo sapiens	O15439	3.A.1.208.7	326	0	0.379
D.texanus	DN19372_c0_g2_i2.p1	The Drug Conjugate Transporter (DCT) Family (ABCC)	ABC1	Homo sapiens	O15439	3.A.1.208.7	337	0	0.344
D.texanus	DN24469_c0_g1_i3.p1	The Drug Conjugate Transporter (DCT) Family (ABCC)	ABC1	Homo sapiens	O15439	3.A.1.208.7	367	0	0.416
D.texanus	DN23103_c0_g1_i2.p1	The Drug Conjugate Transporter (DCT) Family (ABCC)	ABC1	Gyps himalayensis	A0A1C9CWG8	3.A.1.208.48	374	0	0.423
D.texanus	DN24162_c0_g1_i3.p1	The Drug Conjugate Transporter (DCT) Family (ABCC)	ABC1	Bombyx mori	G1UHW7	3.A.1.208.24	389	0	0.417
D.texanus	DN19422_c2_g3_i2.p1	The Drug Conjugate Transporter (DCT) Family (ABCC)	ABC1	Bombyx mori	G1UHW7	3.A.1.208.24	391	0	0.421
D.texanus	DN21240_c3_g1_i2.p1	The Drug Conjugate Transporter (DCT) Family (ABCC)	ABC1	Bombyx mori	G1UHW7	3.A.1.208.24	392	0	0.424
D.texanus	DN24898_c0_g1_i16.p1	The Drug Conjugate Transporter (DCT) Family (ABCC)	ABC1	Gyps himalayensis	A0A1C9CWG8	3.A.1.208.48	403	0	0.404
D.texanus	DN24076_c0_g4_i3.p1	The Drug Conjugate Transporter (DCT) Family (ABCC)	ABC1	Homo sapiens	Q5T3U5	3.A.1.208.31	429	0	0.393
D.texanus	DN20139_c6_g1_i11.p1	The Drug Conjugate Transporter (DCT) Family (ABCC)	ABC1	Homo sapiens	O15439	3.A.1.208.7	444	0	0.467
D.texanus	DN25491_c1_g2_i2.p1	The Drug Exporter-1 (DrugE1) Family	ABC2	Danio rerio	F1QZ58	3.A.1.105.10	179	1.22677e-142	0.363
D.texanus	DN20220_c0_g1_i4.p1	The Drug Exporter-1 (DrugE1) Family	ABC2	Danio rerio	F1QZ58	3.A.1.105.10	194	3.65786e-148	0.383
D.texanus	DN20475_c0_g1_i3.p1	The Drug Exporter-1 (DrugE1) Family	ABC2	Drosophila melanogaster	Q86LC8	3.A.1.105.5	257	0	0.679
D.texanus	DN21614_c0_g1_i2.p1	The Eye Pigment Precursor Transporter (EPP) Family (ABCG)	ABC2	Homo sapiens	Q9H221	3.A.1.204.5	70	1.37152e-50	0.265
D.texanus	DN19884_c2_g1_i2.p1	The Eye Pigment Precursor Transporter (EPP) Family (ABCG)	ABC2	Homo sapiens	Q9H222	3.A.1.204.5	81	2.52052e-68	0.274
D.texanus	DN18705_c0_g2_i6.p1	The Eye Pigment Precursor Transporter (EPP) Family (ABCG)	ABC2	Bombyx mori	S6BKX3	3.A.1.204.21	127	1.46862e-100	0.329
D.texanus	DN24081_c0_g2_i3.p1	The Eye Pigment Precursor Transporter (EPP) Family (ABCG)	ABC2	Arabidopsis thaliana	Q9C6W5	3.A.1.204.29	152	3.17318e-114	0.343
D.texanus	DN19753_c1_g1_i4.p1	The Eye Pigment Precursor Transporter (EPP) Family (ABCG)	ABC2	Homo sapiens	P45844	3.A.1.204.12	153	2.82287e-151	0.381
D.texanus	DN23824_c7_g2_i8.p1	The Eye Pigment Precursor Transporter (EPP) Family (ABCG)	ABC2	Homo sapiens	Q9H172	3.A.1.204.20	186	7.23882e-149	0.412
D.texanus	DN21663_c4_g1_i1.p1	The Eye Pigment Precursor Transporter (EPP) Family (ABCG)	ABC2	Homo sapiens	P45844	3.A.1.204.12	193	2.63841e-164	0.412
D.texanus	DN22036_c1_g3_i3.p1	The Eye Pigment Precursor Transporter (EPP) Family (ABCG)	ABC2	Homo sapiens	P45844	3.A.1.204.12	235	0	0.479
D.texanus	DN20376_c0_g3_i2.p1	The Eye Pigment Precursor Transporter (EPP) Family (ABCG)	ABC2	Homo sapiens	P45844	3.A.1.204.12	237	1.31239e-176	0.46
D.texanus	DN23715_c8_g2_i1.p1	The Eye Pigment Precursor Transporter (EPP) Family (ABCG)	ABC2	Homo sapiens	Q9H172	3.A.1.204.20	249	0	0.516
D.texanus	DN17485_c0_g2_i1.p1	The Eye Pigment Precursor Transporter (EPP) Family (ABCG)	ABC2	Athalia rosae	Q60FC5	3.A.1.204.37	300	0	0.592
D.texanus	DN20593_c3_g1_i5.p1	The Heavy Metal Transporter (HMT) Family (ABCB)	ABC1	Homo sapiens	O75027	3.A.1.210.4	275	0	0.605
D.texanus	DN20629_c0_g1_i5.p1	The Heavy Metal Transporter (HMT) Family (ABCB)	ABC1	Homo sapiens	Q9NP58	3.A.1.210.6	341	0	0.505
D.texanus	DN6312_c0_g1_i1.p1	The Multidrug Resistance Exporter (MDR) Family (ABCB)	ABC1	Homo sapiens	Q9NRK6	3.A.1.201.17	199	0	0.515
D.texanus	DN21427_c0_g2_i2.p1	The Multidrug Resistance Exporter (MDR) Family (ABCB)	ABC1	Homo sapiens	Q9NUT2	3.A.1.201.22	277	0	0.527
D.texanus	DN22481_c1_g1_i1.p1	The Multidrug Resistance Exporter (MDR) Family (ABCB)	ABC1	Homo sapiens	P08183	3.A.1.201.1	317	0	0.455
D.texanus	DN20233_c0_g1_i3.p1	The Multidrug Resistance Exporter (MDR) Family (ABCB)	ABC1	Homo sapiens	P21439	3.A.1.201.3	414	0	0.434
D.texanus	DN20955_c4_g2_i5.p1	The Peroxysomal Fatty Acyl CoA Transporter (P-FAT) Family (ABCD)	ABC1	Homo sapiens	Q9UBJ2	3.A.1.203.7	250	0	0.482
D.texanus	DN23074_c0_g2_i1.p1	The Peroxysomal Fatty Acyl CoA Transporter (P-FAT) Family (ABCD)	ABC1	Homo sapiens	P28288	3.A.1.203.1	274	0	0.572
D.texanus	DN19570_c0_g2_i3.p1	The Unknown-ABC1 (U-ABC1) Family	ABC2-ECF	Homo sapiens	P61221	3.A.1.31.4	398	0	0.815
Anoplophora glabripennis	XP_018564762.1	The (Putative) Drug Resistance ATPase-2 (Drug RA2) Family	NA	Homo sapiens	Q8NE71	3.A.1.121.8	141	0	0.53
A.glabripennis	XP_018564615.1	The (Putative) Drug Resistance ATPase-2 (Drug RA2) Family	NA	Homo sapiens	Q9NUQ8	3.A.1.121.9	287	0	0.613
A.glabripennis	XP_018577111.1	The (Putative) Drug Resistance ATPase-2 (Drug RA2) Family	NA	Homo sapiens	Q9UG63	3.A.1.121.11	315	0	0.704
A.glabripennis	XP_023309746.1	The Cholesterol/Phospholipid/Retinal (CPR) Flippase Family (ABCA)	ABC2	Homo sapiens	Q99758	3.A.1.211.5	353	3.50766e-180	0.359
A.glabripennis	XP_023309745.1	The Cholesterol/Phospholipid/Retinal (CPR) Flippase Family (ABCA)	ABC2	Homo sapiens	Q99758	3.A.1.211.5	364	1.59198e-173	0.413
A.glabripennis	XP_018579166.1	The Cholesterol/Phospholipid/Retinal (CPR) Flippase Family (ABCA)	ABC2	Homo sapiens	Q8WWZ7	3.A.1.211.9	372	0	0.35
A.glabripennis	XP_018579283.1	The Cholesterol/Phospholipid/Retinal (CPR) Flippase Family (ABCA)	ABC2	Homo sapiens	Q99758	3.A.1.211.5	376	3.72763e-178	0.38
A.glabripennis	XP_023310224.1	The Cholesterol/Phospholipid/Retinal (CPR) Flippase Family (ABCA)	ABC2	Homo sapiens	Q99758	3.A.1.211.5	421	0	0.379
A.glabripennis	XP_018575545.1	The Cholesterol/Phospholipid/Retinal (CPR) Flippase Family (ABCA)	ABC2	Homo sapiens	Q99758	3.A.1.211.5	497	0	0.387
A.glabripennis	XP_018575528.1	The Cholesterol/Phospholipid/Retinal (CPR) Flippase Family (ABCA)	ABC2	Homo sapiens	Q99758	3.A.1.211.5	539	0	0.377
A.glabripennis	XP_023311683.1	The Drug Conjugate Transporter (DCT) Family (ABCC)	ABC1	Gyps himalayensis	A0A1C9CWG8	3.A.1.208.48	156	7.88019e-128	0.322
A.glabripennis	XP_018565538.1	The Drug Conjugate Transporter (DCT) Family (ABCC)	ABC1	Bombyx mori	G1UHW7	3.A.1.208.24	219	0	0.367
A.glabripennis	XP_018569083.1	The Drug Conjugate Transporter (DCT) Family (ABCC)	ABC1	Homo sapiens	O15439	3.A.1.208.7	242	0	0.337
A.glabripennis	XP_018569050.1	The Drug Conjugate Transporter (DCT) Family (ABCC)	ABC1	Homo sapiens	O15439	3.A.1.208.7	265	0	0.348
A.glabripennis	XP_023311728.1	The Drug Conjugate Transporter (DCT) Family (ABCC)	ABC1	Gyps himalayensis	A0A1C9CWG8	3.A.1.208.48	279	0	0.34
A.glabripennis	XP_018565373.1	The Drug Conjugate Transporter (DCT) Family (ABCC)	ABC1	Homo sapiens	O15439	3.A.1.208.7	290	0	0.352
A.glabripennis	XP_023311188.1	The Drug Conjugate Transporter (DCT) Family (ABCC)	ABC1	Homo sapiens	O15439	3.A.1.208.7	291	0	0.346
A.glabripennis	XP_018573802.1	The Drug Conjugate Transporter (DCT) Family (ABCC)	ABC1	Homo sapiens	O15439	3.A.1.208.7	294	0	0.362
A.glabripennis	XP_018564796.1	The Drug Conjugate Transporter (DCT) Family (ABCC)	ABC1	Bombyx mori	G1UHW7	3.A.1.208.24	332	0	0.389
A.glabripennis	XP_018564831.1	The Drug Conjugate Transporter (DCT) Family (ABCC)	ABC1	Bombyx mori	G1UHW7	3.A.1.208.24	340	0	0.396
A.glabripennis	XP_018571144.1	The Drug Conjugate Transporter (DCT) Family (ABCC)	ABC1	Gyps himalayensis	A0A1C9CWG8	3.A.1.208.48	352	0	0.405
A.glabripennis	XP_018579794.1	The Drug Conjugate Transporter (DCT) Family (ABCC)	ABC1	Bombyx mori	G1UHW7	3.A.1.208.24	352	0	0.419
A.glabripennis	XP_018575091.1	The Drug Conjugate Transporter (DCT) Family (ABCC)	ABC1	Bombyx mori	G1UHW7	3.A.1.208.24	362	0	0.432
A.glabripennis	XP_018564830.1	The Drug Conjugate Transporter (DCT) Family (ABCC)	ABC1	Homo sapiens	O15439	3.A.1.208.7	363	0	0.417
A.glabripennis	XP_023310958.1	The Drug Conjugate Transporter (DCT) Family (ABCC)	ABC1	Bombyx mori	G1UHW7	3.A.1.208.24	374	0	0.432
A.glabripennis	XP_018565514.1	The Drug Conjugate Transporter (DCT) Family (ABCC)	ABC1	Homo sapiens	O15439	3.A.1.208.7	378	0	0.428
A.glabripennis	XP_018561045.1	The Drug Conjugate Transporter (DCT) Family (ABCC)	ABC1	Homo sapiens	O15439	3.A.1.208.7	379	0	0.438
A.glabripennis	XP_018576131.1	The Drug Conjugate Transporter (DCT) Family (ABCC)	ABC1	Bombyx mori	G1UHW7	3.A.1.208.24	382	0	0.439
A.glabripennis	XP_023310959.1	The Drug Conjugate Transporter (DCT) Family (ABCC)	ABC1	Gyps himalayensis	A0A1C9CWG8	3.A.1.208.48	387	0	0.423
A.glabripennis	XP_018565534.1	The Drug Conjugate Transporter (DCT) Family (ABCC)	ABC1	Gyps himalayensis	A0A1C9CWG8	3.A.1.208.48	388	0	0.4
A.glabripennis	XP_018565536.1	The Drug Conjugate Transporter (DCT) Family (ABCC)	ABC1	Homo sapiens	O15439	3.A.1.208.7	390	0	0.443
A.glabripennis	XP_018565521.1	The Drug Conjugate Transporter (DCT) Family (ABCC)	ABC1	Gyps himalayensis	A0A1C9CWG8	3.A.1.208.48	396	0	0.438
A.glabripennis	XP_018565517.1	The Drug Conjugate Transporter (DCT) Family (ABCC)	ABC1	Homo sapiens	O15439	3.A.1.208.7	410	0	0.429
A.glabripennis	XP_018565531.1	The Drug Conjugate Transporter (DCT) Family (ABCC)	ABC1	Homo sapiens	O15439	3.A.1.208.7	410	0	0.441
A.glabripennis	XP_018572717.1	The Drug Conjugate Transporter (DCT) Family (ABCC)	ABC1	Gyps himalayensis	A0A1C9CWG8	3.A.1.208.48	412	0	0.423
A.glabripennis	XP_018570688.1	The Drug Conjugate Transporter (DCT) Family (ABCC)	ABC1	Gyps himalayensis	A0A1C9CWG8	3.A.1.208.48	418	0	0.421
A.glabripennis	XP_018573016.1	The Drug Conjugate Transporter (DCT) Family (ABCC)	ABC1	Homo sapiens	Q5T3U5	3.A.1.208.31	424	0	0.393
A.glabripennis	XP_018576445.1	The Drug Conjugate Transporter (DCT) Family (ABCC)	ABC1	Gyps himalayensis	A0A1C9CWG8	3.A.1.208.48	438	0	0.455
A.glabripennis	XP_018579717.1	The Drug Conjugate Transporter (DCT) Family (ABCC)	ABC1	Gyps himalayensis	A0A1C9CWG8	3.A.1.208.48	447	0	0.428
A.glabripennis	XP_018568567.1	The Drug Conjugate Transporter (DCT) Family (ABCC)	ABC1	Acyrthosiphon pisum	X1WW89	3.A.1.208.35	643	0	0.616
A.glabripennis	XP_018568580.1	The Drug Conjugate Transporter (DCT) Family (ABCC)	ABC1	Acyrthosiphon pisum	X1WW89	3.A.1.208.35	659	0	0.612
A.glabripennis	XP_018568582.1	The Drug Conjugate Transporter (DCT) Family (ABCC)	ABC1	Acyrthosiphon pisum	X1WW89	3.A.1.208.35	706	0	0.614
A.glabripennis	XP_018577429.1	The Drug Exporter-1 (DrugE1) Family	ABC2	Danio rerio	F1QZ58	3.A.1.105.10	176	3.51505e-141	0.359
A.glabripennis	XP_018579949.1	The Drug Exporter-1 (DrugE1) Family	ABC2	Danio rerio	F1QZ58	3.A.1.105.10	178	1.25661e-155	0.385
A.glabripennis	XP_018561470.1	The Drug Exporter-1 (DrugE1) Family	ABC2	Drosophila melanogaster	Q86LC8	3.A.1.105.5	252	0	0.672
A.glabripennis	XP_018568038.1	The Eye Pigment Precursor Transporter (EPP) Family (ABCG)	ABC2	Homo sapiens	Q9H221	3.A.1.204.5	58	4.6372e-63	0.304
A.glabripennis	XP_023310592.1	The Eye Pigment Precursor Transporter (EPP) Family (ABCG)	ABC2	Homo sapiens	Q9H221	3.A.1.204.5	78	3.803e-55	0.273
A.glabripennis	XP_018565617.1	The Eye Pigment Precursor Transporter (EPP) Family (ABCG)	ABC2	Bombyx mori	S6BKX3	3.A.1.204.21	114	2.85574e-103	0.346
A.glabripennis	XP_018562796.1	The Eye Pigment Precursor Transporter (EPP) Family (ABCG)	ABC2	Arabidopsis thaliana	Q9C6W5	3.A.1.204.29	145	1.1188e-114	0.344
A.glabripennis	XP_018563725.1	The Eye Pigment Precursor Transporter (EPP) Family (ABCG)	ABC2	Homo sapiens	Q9H172	3.A.1.204.20	153	4.25651e-139	0.39
A.glabripennis	XP_018563833.1	The Eye Pigment Precursor Transporter (EPP) Family (ABCG)	ABC2	Homo sapiens	P45844	3.A.1.204.12	173	7.69886e-147	0.38
A.glabripennis	XP_018573014.1	The Eye Pigment Precursor Transporter (EPP) Family (ABCG)	ABC2	Homo sapiens	Q9H172	3.A.1.204.20	184	1.20184e-142	0.404
A.glabripennis	XP_018573814.1	The Eye Pigment Precursor Transporter (EPP) Family (ABCG)	ABC2	Homo sapiens	P45844	3.A.1.204.12	189	3.6523e-167	0.432
A.glabripennis	XP_018573015.1	The Eye Pigment Precursor Transporter (EPP) Family (ABCG)	ABC2	Homo sapiens	P45844	3.A.1.204.12	192	4.55262e-178	0.433
A.glabripennis	XP_023311843.1	The Eye Pigment Precursor Transporter (EPP) Family (ABCG)	ABC2	Homo sapiens	P45844	3.A.1.204.12	209	2.56823e-174	0.449
A.glabripennis	XP_018565252.1	The Eye Pigment Precursor Transporter (EPP) Family (ABCG)	ABC2	Homo sapiens	Q9H172	3.A.1.204.20	217	1.03292e-103	0.567
A.glabripennis	XP_018573384.1	The Eye Pigment Precursor Transporter (EPP) Family (ABCG)	ABC2	Homo sapiens	Q9H172	3.A.1.204.20	246	0	0.525
A.glabripennis	XP_023310254.1	The Eye Pigment Precursor Transporter (EPP) Family (ABCG)	ABC2	Athalia rosae	Q60FC5	3.A.1.204.37	309	0	0.619
A.glabripennis	XP_018578996.1	The Heavy Metal Transporter (HMT) Family (ABCB)	ABC1	Homo sapiens	O75027	3.A.1.210.4	274	0	0.597
A.glabripennis	XP_018570830.1	The Heavy Metal Transporter (HMT) Family (ABCB)	ABC1	Homo sapiens	Q9NP58	3.A.1.210.6	376	0	0.506
A.glabripennis	XP_018576027.1	The Multidrug Resistance Exporter (MDR) Family (ABCB)	ABC1	Homo sapiens	Q9NRK6	3.A.1.201.17	209	0	0.542
A.glabripennis	XP_018566195.1	The Multidrug Resistance Exporter (MDR) Family (ABCB)	ABC1	Homo sapiens	Q9NUT2	3.A.1.201.22	254	0	0.524
A.glabripennis	XP_018567333.1	The Multidrug Resistance Exporter (MDR) Family (ABCB)	ABC1	Drosophila melanogaster	Q00449	3.A.1.201.24	360	0	0.45
A.glabripennis	XP_018573284.1	The Multidrug Resistance Exporter (MDR) Family (ABCB)	ABC1	Homo sapiens	P21439	3.A.1.201.3	388	0	0.453
A.glabripennis	XP_018572167.1	The Peroxysomal Fatty Acyl CoA Transporter (P-FAT) Family (ABCD)	ABC1	Homo sapiens	Q9UBJ2	3.A.1.203.7	279	0	0.491
A.glabripennis	XP_018579902.1	The Peroxysomal Fatty Acyl CoA Transporter (P-FAT) Family (ABCD)	ABC1	Homo sapiens	P28288	3.A.1.203.1	309	0	0.563
A.glabripennis	XP_018572109.1	The Unknown-ABC1 (U-ABC1) Family	ABC2-ECF	Homo sapiens	P61221	3.A.1.31.4	377	0	0.81
